# Supplementary material for: Bases of antisense lncRNA-associated regulation of gene expression in fission yeast
Source: PLoS Genet. 2018 Jul 5;14(7):e1007465. doi: 10.1371/journal.pgen.1007465 (PMC6049938; doi:10.1371/journal.pgen.1007465)
Supplement: S1 Table — (XLSX) [file pgen.1007465.s008.xlsx]

## Sheet: S1 Table - class 1
SPAC13G6.09		SPAC6G9.02c		SPBC725.02		SPCC757.07c
SPAC13G6.12c		SPAPB1E7.03		SPBC725.06c		SPCC330.07c
SPAC806.08c		SPAC3A11.08		SPBC651.04		SPCC330.13
SPAC12G12.16c		SPAC328.04		SPBC30B4.02c		SPCC594.01
SPAC12G12.13c		SPAC17A2.08c		SPBC32H8.01c		SPCC1682.09c
SPAC31A2.07c		SPAC17G6.13		SPBC83.15		SPCC4G3.02
SPAC13C5.02		SPAC1142.05		SPBC27.01c		SPCC364.01
SPAC13C5.07		SPAC1556.01c		SPBC19C2.01		SPCC970.10c
SPAC3H8.09c		SPAC1556.06		SPBC19C2.04c		SPCP31B10.06
SPAC1F3.09		SPAC4H3.11c		SPBC18H10.02		SPCC962.05
SPAC1D4.02c		SPAC1071.09c		SPBC18H10.11c		SPCC16A11.12c
SPAPJ696.01c		SPAPB18E9.04c		SPBC18H10.15		SPCC4B3.15
SPAC4G8.03c		SPAPB15E9.02c		SPBP23A10.12		SPCC550.02c
SPAC4G8.07c		SPAC27E2.02		SPBC23G7.12c		SPCC1322.08
SPAC4G8.11c		SPAC23A1.02c		SPBC1711.07		SPCC1281.08
SPAC16C9.02c		SPAC25B8.14		SPBC17G9.02c		SPCC162.08c
SPAC222.17		SPAC683.02c		SPBC21H7.06c		SPCC663.03
SPAC821.08c		SPAC694.06c		SPBC19G7.16		SPCC191.05c
SPAC139.05		SPAC9E9.10c		SPBC365.05c		SPCC1442.10c
SPAC30D11.09		SPAC637.12c		SPBC365.09c		SPCC285.17
SPAC56F8.09		SPAC1093.01		SPBC365.12c		SPCC1223.10c
SPAC10F6.09c		SPAC1093.05		SPBC365.13c		SPCC1223.12c
SPAC1565.05		SPAC30C2.03		SPBC25B2.01		SPCC18.12c
SPAC6F12.16c		SPAC144.01		SPBC6B1.07		SPCC4F11.04c
SPAC20G8.02		SPAC20G4.02c		SPBC3E7.13c		SPCC1620.14c
SPAC57A7.13		SPAC4F10.06		SPBC4F6.15c		SPCC1919.15
SPAC57A7.06		SPAC1B3.11c		SPBC1703.14c		SPCC1494.06c
SPAC343.21		SPAC1250.02		SPBC15D4.05		SPCC1827.04
SPAC17A5.18c		SPAC11E3.01c		SPBC13E7.02
SPAC110.05		SPAP8A3.05		SPBC30D10.15
SPAC3C7.14c		SPAC29B12.05c		SPBC4C3.08
SPAC20H4.08		SPBC1683.10c		SPBC17D11.03c
SPAC23C11.03		SPBC1198.01		SPBC17D1.06
SPAC1783.07c		SPBC660.11		SPBC2G2.17c
SPAC13G7.07		SPBC800.06		SPBC1718.02
SPAC6B12.06c		SPBC1685.17		SPBPB7E8.01
SPAC32A11.02c		SPBC649.03		SPBC1105.03c
SPAC32A11.03c		SPBC115.01c		SPBC1105.11c
SPAC19A8.13		SPBC119.15		SPBP8B7.32
SPAC823.08c		SPBC577.02		SPBC23E6.02
SPAC513.07		SPBC36.02c		SPBC1604.25
SPAC2E1P3.01		SPBC36.03c		SPBC26H8.11c
SPAPB24D3.07c		SPBC36.07		SPBC3B9.21
SPAPB24D3.08c		SPBC216.06c		SPBC3B9.14c
SPAPB24D3.09c		SPBP35G2.17		SPBC215.07c
SPAC31G5.10		SPBP35G2.02		SPBC1347.03
SPAC1486.04c		SPBP35G2.10		SPBC1347.13c
SPAC1486.11		SPBC146.02		SPBC56F2.03
SPAC1486.09		SPBC146.06c		SPBC1861.04c
