# Supplementary material for: Bases of antisense lncRNA-associated regulation of gene expression in fission yeast
Source: PLoS Genet. 2018 Jul 5;14(7):e1007465. doi: 10.1371/journal.pgen.1007465 (PMC6049938; doi:10.1371/journal.pgen.1007465)
Supplement: S2 Table — (XLSX) [file pgen.1007465.s009.xlsx]

## Sheet: S2 Table - class 2
SPAC977.11	SPAC56F8.16	SPAC23C11.05	SPAC959.11	SPAC29E6.10c	SPAC29B12.11c
SPAC977.14c	SPAC4C5.04	SPAC23C11.16	SPAC959.04c	SPAC16.04	SPAC29B12.14c
SPAC977.17	SPAC10F6.01c	SPAC18G6.11c	SPAC3H5.13	SPAC9E9.09c	SPAC1039.02
SPAC1F8.08	SPAC10F6.04	SPAC13G7.04c	SPAC3A11.13	SPAC9E9.11	SPAC869.11
SPAC11D3.05	SPAC10F6.10	SPAC17G8.08c	SPAC328.03	SPAC17C9.16c	SPAC869.05c
SPAC11D3.13	SPAPB17E12.14c	SPAC17G8.12	SPAC1B1.01	SPAC17C9.13c	SPBPB10D8.04c
SPAC5H10.04	SPAC6F12.09	SPAC22H10.10	SPAC1B1.04c	SPAC17C9.09c	SPBC359.03c
SPAC5H10.06c	SPAC57A10.06	SPAC1B9.03c	SPAC17A2.09c	SPAC1851.03	SPBC1683.01
SPAC5H10.12c	SPAC57A10.09c	SPAC6B12.18	SPAC17A2.10c	SPAC27D7.13c	SPBC1198.02
SPAC5H10.13c	SPAC57A10.10c	SPAC6B12.07c	SPAC17A2.11	SPAC144.09c	SPBC1198.06c
SPAC13G6.14	SPAC57A10.12c	SPAC6B12.14c	SPAC17A2.12	SPAC144.16	SPBC660.05
SPAC24B11.06c	SPAC20G8.09c	SPAC32A11.01	SPAC17A2.13c	SPAC1834.01	SPBC660.15
SPAC24B11.13	SPAC3A12.11c	SPAC19A8.09	SPAC17G6.02c	SPAC1834.08	SPBC31E1.06
SPAC806.02c	SPAC9.06c	SPAC23H3.08c	SPAC17G6.10	SPAPYUG7.03c	SPBP26C9.03c
SPAC806.05	SPAC9.07c	SPAC23H3.13c	SPAC1142.04	SPAPYUG7.04c	SPBC1271.10c
SPAC18B11.06	SPAC9.10	SPAC25H1.08c	SPAC1142.09	SPAC22F8.07c	SPBC106.14c
SPAC12G12.02	SPAC9.13c	SPAC25H1.09	SPAC8C9.14	SPAC22F8.09	SPBC106.19
SPAC31A2.11c	SPAC5D6.09c	SPAC823.05c	SPAC15A10.02	SPAC22F8.10c	SPBC582.06c
SPAC227.19c	SPAC5D6.01	SPAC4F8.07c	SPAC15A10.04c	SPAC22F8.12c	SPBC902.04
SPAC227.02c	SPAC167.03c	SPAC4F8.04	SPAC15A10.17	SPAC4F10.13c	SPBC1685.01
SPAC227.03c	SPAC23H4.15	SPAC644.12	SPAC15E1.08	SPAC4F10.14c	SPBC1685.11
SPAC227.17c	SPAC23H4.06	SPAC644.14c	SPAP7G5.03	SPAC19B12.01	SPBC1685.13
SPAC2F7.03c	SPAC23H4.05c	SPAC6F6.03c	SPAC1556.02c	SPAPB8E5.03	SPBC839.07
SPAC2F7.11	SPAC23H4.01c	SPAC3F10.04	SPAC1071.08	SPAPB8E5.09	SPBC947.13
SPAC2F7.15	SPAC343.11c	SPAC3F10.08c	SPAC1071.13	SPAPB8E5.10	SPBC947.04
SPAC1D4.01	SPAC343.12	SPAC3F10.16c	SPAC1071.11	SPAC1B3.16c	SPBC947.03c
SPAC22F3.10c	SPAC343.20	SPAC3F10.17	SPAC926.08c	SPAC890.04c	SPBC119.08
SPAC22F3.08c	SPAC664.06	SPAC8F11.04	SPAC2F3.08	SPAC890.05	SPBC530.02
SPAC22F3.04	SPAC664.08c	SPAPYUK71.03c	SPAC2F3.09	SPAC22E12.13c	SPBC530.05
SPAC22G7.05	SPAC1399.02	SPAC513.03	SPAC11G7.01	SPAC2E12.02	SPBC530.09c
SPAC22G7.06c	SPAPB1A10.06c	SPAC513.06c	SPAPB18E9.05c	SPAC1006.03c	SPBC530.14c
SPAC4G8.13c	SPAC140.01	SPAC2E1P3.05c	SPAPB15E9.01c	SPAC1250.05	SPBC36.10
SPAC2G11.14	SPAC140.02	SPAC31G5.11	SPAPB15E9.06	SPAC26F1.10c	SPBC713.04c
SPAC1687.11	SPAC110.01	SPAC31G5.21	SPAC19G12.06c	SPAC19D5.01	SPBC713.09
SPAC1687.15	SPAC110.02	SPAC31G5.16c	SPAC19G12.16c	SPAC19D5.05c	SPBC713.11c
SPAC222.06	SPAC110.04c	SPAC31G5.18c	SPAC23A1.06c	SPAC14C4.03	SPBC216.01c
SPAC222.09	SPAC3H1.07	SPAC1786.01c	SPAC26H5.10c	SPAC14C4.08	SPBC216.02
SPAC821.09	SPAC3H1.11	SPAC16A10.05c	SPAC25B8.12c	SPAC14C4.09	SPBC646.02
SPAC23C4.04c	SPAC9G1.02	SPAC589.03c	SPAC694.04c	SPAC14C4.11	SPBC646.12c
SPAC23C4.07	SPAC9G1.03c	SPAC3G9.01	SPAC1F7.02c	SPAPJ760.03c	SPBC646.17c
SPAC23C4.08	SPAC9G1.11c	SPAC6G10.10c	SPAC1F7.13c	SPAC2H10.04	SPBP35G2.16c
SPAC1A6.02	SPAC9G1.12	SPAC6G10.12c	SPAC21E11.03c	SPAC2H10.01	SPBC146.05c
SPAC1A6.04c	SPAC17H9.04c	SPAPB1E7.01c	SPAC2C4.11c	SPAC11E3.13c	SPBC146.08c
SPAC1A6.07	SPAC17H9.05	SPAPB1E7.04c	SPAC25G10.04c	SPAP8A3.07c	SPBC146.10
SPAC1A6.08c	SPAC607.02c	SPAPB1E7.05	SPAC25G10.07c	SPAP8A3.13c	SPBC337.09
SPAC30D11.12	SPAC25A8.01c	SPAPB1E7.06c	SPAC23D3.11	SPAC4D7.13	SPBC337.10c
SPAC30D11.04c	SPAC631.02	SPAPB1E7.07	SPAC23D3.12	SPAC3G6.05	SPBC337.12
SPAC30D11.03	SPAC23C11.01	SPAC26A3.12c	SPAC29E6.07	SPAC3G6.13c	SPBC1734.07c
SPAC56F8.15	SPAC23C11.04c	SPAC8E11.10	SPAC29E6.08	SPAC29B12.08	SPBC1734.09
SPBC1709.04c	SPBC23G7.04c	SPBC4C3.05c	SPBC3F6.04c	SPCC1795.12c	SPCC70.09c
SPBC1709.06	SPBC23G7.07c	SPBC776.08c	SPBC1652.01	SPCC1795.06	SPCC70.10
SPBC1709.12	SPBC23G7.10c	SPBC21.04	SPBC1539.06	SPCC825.05c	SPCC1827.05c
SPBC725.13c	SPBC1711.15c	SPBC19F8.05	SPBC1539.10	SPCC1259.06	SPCP1E11.04c
SPBC651.01c	SPBC1711.14	SPBC25H2.04c	SPBC8E4.12c	SPCC1259.08	SPCP1E11.08
SPBC651.03c	SPBC1711.16	SPBC20F10.10	SPBC8E4.02c	SPCC4B3.10c	SPCP1E11.09c
SPBC30B4.09	SPBC17G9.13c	SPBC11C11.05	SPBC8E4.01c	SPCC4B3.08	SPCP1E11.11
SPBC30B4.08	SPBC14C8.13	SPBC3B8.09	SPBP4G3.02	SPCC4B3.05c	SPCC569.08c
SPBC8D2.01	SPBC14C8.14c	SPBC3B8.08	SPCC757.12	SPCP25A2.02c	SPCC569.05c
SPBC8D2.09c	SPBC15C4.03	SPBC3B8.05	SPCC613.03	SPCC550.08
SPBC8D2.14c	SPBC15C4.05	SPBC4B4.05	SPCC613.04c	SPCC550.13
SPBC8D2.16c	SPBC16H5.10c	SPBC4B4.07c	SPCC330.09	SPCC23B6.05c
SPBC691.01	SPBC16H5.08c	SPBC4B4.08	SPCC320.03	SPCC1322.07c
SPBC691.04	SPBC12D12.02c	SPBC2G2.09c	SPCC1235.01	SPCC1322.10
SPBP22H7.02c	SPBC12D12.04c	SPBC2G2.13c	SPCC1235.07	SPCC1322.11
SPBC32H8.02c	SPBC12D12.07c	SPBC2G2.14	SPCC1235.17	SPCC1322.14c
SPBC32H8.04c	SPBC19G7.03c	SPBC1105.01	SPCC548.06c	SPCC338.17c
SPBC32H8.05	SPBC36B7.08c	SPBC1105.04c	SPCC794.02	SPCC1281.06c
SPBC32H8.11	SPBC557.05	SPBC1105.14	SPCC794.15	SPCC1281.07c
SPBC11B10.04c	SPBC29A10.14	SPBC1105.18c	SPCC1682.15	SPCC622.19
SPBC83.07	SPBC29A10.16c	SPBC887.17	SPCC306.11	SPCC11E10.01
SPBC29B5.01	SPBC25B2.03	SPBC16D10.01c	SPCC4G3.10c	SPCC584.13
SPBC27.04	SPBC25B2.05	SPBC16D10.03	SPCC4G3.09c	SPCC584.16c
SPBC27.08c	SPBC25B2.09c	SPBC16D10.06	SPCC970.07c	SPCC162.01c
SPBC21B10.08c	SPBC1826.01c	SPBP8B7.04	SPCP31B10.07	SPCC13B11.02c
SPBC21B10.07	SPBC3E7.12c	SPBP8B7.15c	SPCC1672.02c	SPCC777.13
SPBC19C2.03	SPBC4F6.08c	SPBP8B7.16c	SPCC1672.04c	SPCC663.11
SPBC19C2.07	SPBC4F6.10	SPBP8B7.20c	SPCC1183.11	SPCC417.12
SPBC19C2.11c	SPBC4F6.14	SPBC19F5.02c	SPCC31H12.02c	SPCC417.16
SPBC19C2.14	SPBC4F6.16c	SPBC19F5.05c	SPCC31H12.03c	SPCC1450.04
SPBC2F12.14c	SPBC336.02	SPBC13G1.15c	SPCC31H12.08c	SPCC1450.10c
SPBC1D7.05	SPBC336.03	SPBC31F10.12	SPCC16C4.21	SPCC1450.16c
SPBC1D7.04	SPBC336.05c	SPBC23E6.09	SPCC16C4.07	SPCC1442.04c
SPBC1D7.02c	SPBC336.08	SPBC1604.19c	SPCC16C4.08c	SPCC1442.07c
SPBC11G11.05	SPBC336.09c	SPBC26H8.09c	SPCC16C4.11	SPCC1442.19
SPBC18H10.05	SPBC32F12.06	SPBC3B9.02c	SPCC18B5.01c	SPCC285.09c
SPBC18H10.07	SPBC19C7.01	SPBC3B9.10	SPCC18B5.03	SPCC285.15c
SPBC18H10.16	SPBC19C7.12c	SPBC3B9.12	SPCC1020.02	SPCC1223.05c
SPBC18H10.20c	SPBP19A11.06	SPBC3B9.13c	SPCC1393.02c	SPCC1223.13
SPBC9B6.07	SPBP4H10.14c	SPBC215.02	SPCC1393.06c	SPCC297.03
SPBC3H7.09	SPBP4H10.15	SPBC215.05	SPCC1393.10	SPCC297.04c
SPBC3H7.05c	SPBC2A9.14	SPBC215.06c	SPCC63.05	SPCC18.01c
SPBP16F5.06	SPBC2D10.11c	SPBC1347.02	SPCC63.14	SPCC1739.04c
SPBC1E8.05	SPBC2D10.19c	SPBC1347.09	SPCC16A11.15c	SPCC126.03
SPBP23A10.10	SPBC15D4.09c	SPBC56F2.08c	SPCC24B10.09	SPCC126.07c
SPBP23A10.11c	SPBC13E7.03c	SPBC1861.01c	SPCC24B10.13	SPCC830.09c
SPBP23A10.13	SPBC13E7.08c	SPBC1861.02	SPCC24B10.18	SPCC1840.10
SPBC29A3.05	SPBC30D10.18c	SPBC1861.03	SPCC24B10.22	SPCC965.07c
SPBC29A3.06	SPBC4C3.09	SPBC14F5.08	SPCC1742.01	SPCC1494.07
