# Supplementary material for: Bases of antisense lncRNA-associated regulation of gene expression in fission yeast
Source: PLoS Genet. 2018 Jul 5;14(7):e1007465. doi: 10.1371/journal.pgen.1007465 (PMC6049938; doi:10.1371/journal.pgen.1007465)
Supplement: S3 Table — (XLSX) [file pgen.1007465.s010.xlsx]

## Sheet: S3 Table - class 3
SPAC977.03	SPAC22F3.06c	SPAC10F6.02c	SPAC9G1.05	SPAC823.10c	SPAC6G10.06
SPAPJ695.01c	SPAC1296.05c	SPAC10F6.07c	SPAC9G1.08c	SPAC823.12	SPAC6G10.07
SPAC1F8.04c	SPAC22G7.02	SPAC10F6.15	SPAC9G1.15c	SPAC823.14	SPAC6G9.10c
SPAC1F8.05	SPAC22G7.03	SPAC56E4.06c	SPAC17H9.10c	SPAC823.15	SPAC6G9.12
SPAC1F8.06	SPAC4G8.06c	SPAPB17E12.07c	SPAC17H9.19c	SPAC7D4.05	SPAC2E1P5.02c
SPAC11D3.07c	SPAC4G8.09	SPAC1565.03	SPAC607.04	SPAC4F8.14c	SPAC26A3.02
SPAC11D3.15	SPAC16C9.01c	SPAC1565.06c	SPAC607.06c	SPAC4F8.10c	SPAC26A3.17c
SPAC5H10.05c	SPAC16C9.07	SPAC57A10.03	SPAC3C7.09	SPAC4F8.03	SPAC8E11.03c
SPAC5H10.11	SPAC2G11.02	SPAC20G8.05c	SPAC20H4.01	SPAC4F8.01	SPAC8E11.01c
SPAC13G6.01c	SPAC2G11.04	SPAC20G8.08c	SPAC20H4.05c	SPAC644.07	SPAC3H5.04
SPAC13G6.05c	SPAC2G11.06	SPAC20G8.10c	SPAC20H4.06c	SPAPB2B4.01c	SPAC3A11.12c
SPAC13G6.08	SPAC2G11.08c	SPAC3A12.04c	SPAC20H4.07	SPAPB2B4.06	SPAC3A11.11c
SPAC24B11.07c	SPAC2G11.10c	SPAC3A12.13c	SPAC20H4.10	SPAC6F6.04c	SPAC3A11.03
SPAC806.07	SPAC2G11.11c	SPAC9.03c	SPAC23C11.06c	SPAC6F6.11c	SPAC16E8.05c
SPAC1F5.11c	SPAC2G11.12	SPAC5D6.06c	SPAC23C11.10	SPAC6F6.19	SPAC16E8.06c
SPAC1F5.09c	SPAC23G3.02c	SPAC5D6.05	SPAC23C11.11	SPAC1805.04	SPAC17A2.01
SPAC1F5.06	SPAC23G3.03	SPAC57A7.05	SPAC23C11.15	SPAC1B2.04	SPAC17A2.05
SPAC1F5.07c	SPAC23G3.12c	SPAC23H4.08	SPAC13F5.02c	SPAC3F10.07c	SPAC17G6.07c
SPAC1F5.04c	SPAC1687.04	SPAP27G11.04c	SPAC13F5.06c	SPAC8F11.03	SPAC17G6.15c
SPAC18B11.03c	SPAC1687.09	SPAP27G11.06c	SPAC13F5.07c	SPAC8F11.09c	SPAC17G6.16c
SPAC18B11.02c	SPAC1687.10	SPAP27G11.09c	SPAC1783.02c	SPACUNK4.17	SPAC1142.01
SPAC12G12.15	SPAC1687.12c	SPAP27G11.10c	SPAC1783.04c	SPACUNK4.13c	SPAC8C9.04
SPAC12G12.05c	SPAC1687.14c	SPAC343.09	SPAC1783.05	SPACUNK4.11c	SPAC8C9.06c
SPAC12G12.01c	SPAC222.04c	SPAC824.03c	SPAC1783.06c	SPACUNK4.07c	SPAC8C9.07
SPAC630.07c	SPAC222.07c	SPAC824.04	SPAC18G6.13	SPACUNK4.06c	SPAC15A10.05c
SPAC630.13c	SPAC222.11	SPAC824.05	SPAC13D6.01	SPAC513.05	SPAC15A10.10
SPAC1751.04	SPAC222.13c	SPAC824.06	SPAC4G9.02	SPAC2E1P3.04	SPAC15A10.13
SPAC31A2.05c	SPAC222.18	SPAC824.07	SPAC4G9.07	SPAPB24D3.10c	SPAC15A10.15
SPAC31A2.09c	SPAC222.16c	SPAC664.01c	SPAC4G9.08c	SPAC31G5.06	SPAC15A10.16
SPAC13C5.04	SPAC821.06	SPAC664.03	SPAC4G9.10	SPAC31G5.08	SPAC15E1.05c
SPAC23E2.02	SPAC821.07c	SPAC664.09	SPAC4G9.15	SPAC31G5.14	SPAC1556.05c
SPAC24H6.11c	SPAC821.11	SPAC105.03c	SPAC13G7.05	SPAC31G5.15	SPAC1F12.08
SPAC24H6.10c	SPAC139.04c	SPAC17A5.01	SPAC13G7.10	SPAC31G5.19	SPAC4H3.03c
SPAC24H6.08	SPAC23C4.14	SPAC17A5.02c	SPAC6C3.02c	SPAC24C9.07c	SPAC4H3.16
SPAC24H6.06	SPAC23C4.17	SPAC17A5.11	SPAC6C3.07	SPAC24C9.13c	SPAC4H3.08
SPAC24H6.03	SPAC23C4.19	SPAC1610.01	SPAC17G8.02	SPAC16A10.07c	SPAC4H3.13
SPAPB21F2.02	SPAC1A6.06c	SPAC1610.02c	SPAC17G8.13c	SPAC589.02c	SPAC1071.03c
SPAPB21F2.03	SPAC30D11.10	SPAC1610.03c	SPAC22H10.05c	SPAC589.05c	SPAC323.05c
SPAC227.12	SPAC30D11.07	SPAP11E10.01	SPAC22H10.08	SPAC688.02c	SPAC2F3.03c
SPAC227.16c	SPAC30D11.01c	SPAPB1A10.08	SPAC6B12.04c	SPAC688.03c	SPAC2F3.11
SPAC2F7.06c	SPAC56F8.11	SPAPB1A10.09	SPAC19A8.12	SPAC688.06c	SPAC2F3.14c
SPAC2F7.13c	SPAC56F8.12	SPAPB1A10.11c	SPAC19A8.08	SPAC688.10	SPAC2F3.15
SPAC2F7.14c	SPAC22A12.02c	SPAPB1A10.13	SPAC25H1.03	SPAC688.14	SPAC11G7.05c
SPAC13A11.06	SPAC22A12.05	SPAC140.03	SPAC25H1.04	SPAC688.16	SPAPB18E9.01
SPAC1F3.04c	SPAC22A12.07c	SPAC140.04	SPAC4A8.03c	SPAC3G9.16c	SPAPB18E9.02c
SPAC1D4.09c	SPAC22A12.08c	SPAP14E8.02	SPAC4A8.07c	SPAC3G9.12	SPAC19G12.01c
SPAC1D4.13	SPAC22A12.10	SPAC3H1.01c	SPAC4A8.10	SPAC3G9.05	SPAC19G12.04
SPAC22F3.11c	SPAC22A12.12c	SPAC3H1.03	SPAC823.03	SPAC3G9.04	SPAC19G12.05
SPAC22F3.15	SPAC22A12.14c	SPAC3H1.08c	SPAC823.04	SPAC3G9.02	SPAC19G12.07c
SPAC23A1.07	SPAC1782.03	SPAC1039.08	SPBC428.15	SPBC409.11	SPBP16F5.05c
SPAC23A1.19c	SPAC1782.06c	SPAC1039.09	SPBC428.17c	SPBC409.14c	SPBC16E9.07
SPAC26H5.04	SPAC1782.09c	SPAC1039.11c	SPBC428.18	SPBC409.17c	SPBC16E9.10c
SPAC26H5.05	SPAC11H11.05c	SPAC869.10c	SPBC428.20c	SPBC409.21	SPBC16E9.12c
SPAC26H5.06	SPAC22F8.05	SPAC869.09	SPBC902.02c	SPBC4.01	SPBC16E9.16c
SPAC26H5.09c	SPAC22F8.11	SPAC869.08	SPBC902.06	SPBC725.17c	SPBC16E9.20
SPAC25B8.09	SPAC20G4.04c	SPAC869.02c	SPBC1685.04	SPBC651.02	SPBC16E9.17c
SPAC25B8.18	SPAC20G4.05c	SPAC186.04c	SPBC1685.05	SPBC651.11c	SPBC1E8.03c
SPAC1F7.01c	SPAC4F10.05c	SPAC186.07c	SPBC1685.08	SPBC3D6.04c	SPBC1A4.01
SPAC1F7.05	SPAC4F10.08	SPAC186.09	SPBC1685.14c	SPBC3D6.10	SPBC1A4.06c
SPAC1F7.06	SPAC19B12.05c	SPAC750.03c	SPBC649.05	SPBC30B4.06c	SPBC1A4.10c
SPAC1F7.08	SPAC19B12.10	SPBC1348.04	SPBC354.03	SPBC27B12.02	SPBP23A10.04
SPAC1F7.09c	SPAC19B12.11c	SPBC1348.14c	SPBC354.04	SPBC27B12.06	SPBC29A3.07c
SPAC21E11.08	SPAC1B3.03c	SPBPB8B6.04c	SPBC354.08c	SPBC27B12.07	SPBC29A3.09c
SPAC2C4.06c	SPAC1B3.04c	SPBPB21E7.01c	SPBC354.15	SPBC8D2.12c	SPBC29A3.13
SPAC27F1.04c	SPAC1B3.06c	SPBPB21E7.02c	SPBC839.03c	SPBC8D2.13	SPBC18E5.03c
SPAC23D3.01	SPAC1B3.15c	SPBPB21E7.10	SPBC839.19	SPBC17A3.05c	SPBC18E5.13
SPAC23D3.10c	SPAC1952.16	SPBPB21E7.04c	SPBC839.06	SPBC17A3.06	SPBC23G7.06c
SPAC23D3.17	SPAC1952.17c	SPBPB21E7.09	SPBC115.02c	SPBP22H7.07	SPBC23G7.11
SPAC30.03c	SPAC890.07c	SPBPB10D8.02c	SPBC947.12	SPBP22H7.09c	SPBC23G7.13c
SPAC29E6.01	SPAC22E12.04	SPBC359.04c	SPBPJ4664.03	SPBC32H8.06	SPBC1711.05
SPAC9E9.06c	SPAC22E12.07	SPBC359.05	SPBC119.03	SPBC11B10.06	SPBC1711.11
SPAC9E9.08	SPAC2E12.03c	SPBC359.06	SPBC119.06	SPBC83.01	SPBC1711.12
SPAC9E9.14	SPAC1006.04c	SPBC1683.02	SPBC119.07	SPBC83.09c	SPBC1711.17
SPAC17C9.05c	SPAC1006.08	SPBC1683.08	SPBC119.12	SPBC83.12	SPBC17G9.03c
SPAC27D7.02c	SPAC1250.04c	SPBC1198.04c	SPBC119.13c	SPBC27.02c	SPBC14C8.07c
SPAC27D7.07c	SPAC29A4.05	SPBC1198.14c	SPBC530.13	SPBC28F2.05c	SPBC14C8.15
SPAC27D7.08c	SPAC26F1.13c	SPBC660.08	SPBC530.15c	SPBC28F2.06c	SPBC14C8.16c
SPAC27D7.12c	SPAC26F1.01	SPBC660.10	SPBC36.12c	SPBC28F2.08c	SPBC15C4.01c
SPAC27D7.14c	SPAC14C4.01c	SPBC31E1.01c	SPBC713.07c	SPBC28F2.10c	SPBC21H7.05
SPAC637.08	SPAC19D5.07	SPBC1773.02c	SPBC713.14c	SPBC21B10.13c	SPBC16H5.13
SPAC637.09	SPAC14C4.16	SPBC1773.03c	SPBC216.05	SPBC19C2.02	SPBC16H5.09c
SPAC637.10c	SPAC14C4.13	SPBC1773.04	SPBC216.07c	SPBC19C2.06c	SPBC16H5.15
SPAC12B10.05	SPAC14C4.15c	SPBC1773.08c	SPBC646.03	SPBC19C2.08	SPBC12D12.09
SPAC12B10.06c	SPAC2H10.02c	SPBC1773.12	SPBC646.06c	SPBC2F12.12c	SPBC24C6.03
SPAC12B10.11	SPAC11E3.09	SPBC1773.15	SPBC646.14c	SPBC2F12.09c	SPBC24C6.10c
SPAC12B10.13	SPAC11E3.12	SPBP26C9.02c	SPBP35G2.06c	SPBC2F12.05c	SPBC19G7.01c
SPAC12B10.15c	SPAP8A3.02c	SPBC1271.14	SPBC146.09c	SPBC2F12.03c	SPBC19G7.06
SPAC1093.06c	SPAP8A3.10	SPBC1271.08c	SPBC337.06c	SPBC18H10.06c	SPBC36B7.02
SPAC144.02	SPAC4D7.06c	SPBC1271.05c	SPBC337.15c	SPBC18H10.10c	SPBC36B7.04
SPAC144.03	SPAC3G6.01	SPBC1271.01c	SPBC1734.03	SPBC18H10.17c	SPBC36B7.06c
SPAC144.05	SPAC3G6.04	SPBC106.01	SPBC1734.15	SPBC9B6.10	SPBP18G5.02
SPAC144.06	SPAC3G6.08	SPBC106.04	SPBC1709.01	SPBC28E12.02	SPBC1921.02
SPAC144.13c	SPAC3G6.11	SPBC106.08c	SPBC1709.09	SPBC28E12.04	SPBC1921.05
SPAC1834.07	SPAC29B12.02c	SPBC106.09	SPBC1709.15c	SPBC28E12.05	SPBC1921.07c
SPAC1834.11c	SPAC29B12.07	SPBC582.04c	SPBC1709.16c	SPBC28E12.06c	SPBC21D10.12
SPAC1834.13	SPAC29B12.12	SPBC428.01c	SPBC1709.17	SPBC3H7.08c	SPBC21D10.07
SPAC458.02c	SPAC29B12.13	SPBC428.08c	SPBC1709.19c	SPBC3H7.07c	SPBC21D10.05c
SPAC458.06	SPAC1039.01	SPBC428.14	SPBC409.09c	SPBC3H7.06c	SPBC12C2.07c
SPBC12C2.06	SPBC2D10.17	SPBC317.01	SPBC16A3.11	SPCC970.01	SPCC338.07c
SPBC365.20c	SPBC2D10.18	SPBP8B7.17c	SPBC543.03c	SPCP31B10.02	SPCC1281.02c
SPBC365.01	SPBC15D4.01c	SPBP8B7.18c	SPBC543.06c	SPCP31B10.05	SPCC622.02
SPBC365.10	SPBC15D4.08c	SPBP8B7.19	SPBC16C6.01c	SPCC962.02c	SPCC622.06c
SPBC365.15	SPBC15D4.10c	SPBP8B7.26	SPBC16C6.07c	SPCC962.04	SPCC622.10c
SPBC29A10.01	SPBC15D4.11c	SPBP8B7.27	SPBC16C6.10	SPCC1672.12c	SPCC622.13c
SPBC29A10.03c	SPBC15D4.12c	SPBC25D12.02c	SPBC16C6.12c	SPCC1183.01	SPCC11E10.03
SPBC29A10.04	SPBC15D4.13c	SPBC13G1.04c	SPBC1539.02	SPCC1183.02	SPCC11E10.09c
SPBC29A10.07	SPBC15D4.14	SPBC13G1.09	SPBC8E4.05c	SPCC5E4.06	SPCC188.09c
SPBC29A10.09c	SPBC15D4.15	SPBC13G1.10c	SPBP4G3.03	SPCC16C4.19	SPCC188.14
SPBC29A10.11c	SPBC13E7.06	SPBC31F10.09c	SPBPB2B2.01	SPCC16C4.01	SPCC584.12
SPBC29A10.15	SPBC13E7.10c	SPBC21C3.01c	SPBPB2B2.08	SPCC16C4.22	SPCC584.14
SPBC2G5.07c	SPBC1778.10c	SPBC21C3.02c	SPBPB2B2.11	SPCC16C4.14c	SPCC584.01c
SPBC25B2.04c	SPBC4C3.10c	SPBC21C3.07c	SPBPB2B2.13	SPCPJ732.02c	SPCC162.12
SPBC6B1.03c	SPBC405.06	SPBC21C3.08c	SPCP20C8.04	SPCC18B5.06	SPCC162.03
SPBC6B1.04	SPBC609.04	SPBC21C3.10c	SPCC1884.01	SPCC18B5.08c	SPCC777.03c
SPBC6B1.05c	SPBC776.13	SPBC21C3.18	SPCC757.08	SPCC1020.09	SPCC777.08c
SPBC6B1.06c	SPBC776.16	SPBC23E6.07c	SPCC757.13	SPCC1020.05	SPCC777.14
SPBC3E7.02c	SPBC776.18c	SPBC23E6.08	SPCC613.09	SPCC1020.03	SPCC777.15
SPBC3E7.04c	SPBC19F8.01c	SPBC211.04c	SPCC613.11c	SPCC63.10c	SPCC663.02
SPBC3E7.08c	SPBC19F8.02	SPBC1604.20c	SPCC330.01c	SPCC16A11.03c	SPCC663.05c
SPBC3E7.11c	SPBC19F8.06c	SPBC1604.18c	SPCC330.19c	SPCC16A11.13	SPCC663.08c
SPBC3E7.15c	SPBC25H2.13c	SPBC1604.04	SPCC330.04c	SPCC16A11.14	SPCC663.10
SPBC4F6.11c	SPBC25H2.03	SPBC1604.03c	SPCC330.06c	SPCC16A11.16c	SPCC417.05c
SPBC336.01	SPBC20F10.03	SPBC26H8.01	SPCC330.08	SPCC24B10.19c	SPCC417.06c
SPBC336.04	SPBC20F10.07	SPBC26H8.12	SPCC320.14	SPCPB16A4.02c	SPCC191.08
SPBC336.07	SPBC17D11.04c	SPBC3B9.03	SPCC320.06	SPCPB16A4.05c	SPCC191.09c
SPBC336.13c	SPBC17D11.06	SPBC3B9.07c	SPCC1235.13	SPCPB16A4.06c	SPCC191.11
SPBC336.14c	SPBC17D1.04	SPBC3B9.08c	SPCC548.05c	SPCC895.09c	SPCC1450.06c
SPBC685.04c	SPBC17D1.07c	SPBC215.10	SPCC548.07c	SPCC825.01	SPCC1450.08c
SPBC685.05	SPBC11C11.11c	SPBC1347.04	SPCC794.11c	SPCC825.02	SPCC1450.09c
SPBC32F12.07c	SPBC3B8.11	SPBC1347.05c	SPCC553.08c	SPCC1259.11c	SPCC1450.13c
SPBC32F12.15	SPBC3B8.04c	SPBC1347.12	SPCC553.07c	SPCC4B3.14	SPCC1450.15
SPBC19C7.07c	SPBC3B8.02	SPBC56F2.07c	SPCC553.02	SPCC4B3.09c	SPCC1442.01
SPBC19C7.08c	SPBC4B4.01c	SPBC56F2.15	SPCC553.01c	SPCC4B3.04c	SPCC1442.02
SPBP4H10.04	SPBC4B4.02c	SPBC56F2.06	SPCC736.07c	SPCC550.03c	SPCC1442.17c
SPBP4H10.06c	SPBC4B4.03	SPBC56F2.04	SPCC594.05c	SPCC550.07	SPCC285.05
SPBP4H10.12	SPBC2G2.01c	SPBC14F5.10c	SPCC594.06c	SPCC550.10	SPCC285.13c
SPBP4H10.18c	SPBC2G2.08	SPBC14F5.12c	SPCC1682.01	SPCC550.11	SPCC285.14
SPBC1703.01c	SPBC1105.19	SPBC342.04	SPCC1682.06	SPCC4E9.01c	SPCC285.16c
SPBC1703.03c	SPBC1105.10	SPBC342.06c	SPCC1682.07	SPCC645.12c	SPCC1223.02
SPBC1703.04	SPBC887.03c	SPBC16G5.04	SPCC1682.12c	SPCC23B6.01c	SPCC1223.06
SPBC1703.15c	SPBC887.06c	SPBC16G5.07c	SPCC306.05c	SPCC23B6.02c	SPCC1223.09
SPBC2A9.03	SPBC887.11	SPBC16G5.08	SPCC4G3.19	SPCC23B6.03c	SPCC737.04
SPBC2A9.05c	SPBC887.12	SPBC16G5.12c	SPCC4G3.18	SPCC1322.02	SPCC737.08
SPBC2D10.08c	SPBC887.13c	SPBC16G5.13	SPCC364.07	SPCC1322.06	SPCC74.01
SPBC2D10.09	SPBC16D10.05	SPBC16G5.17	SPCC364.05	SPCC1322.09	SPCC18.08
SPBC2D10.14c	SPBC16D10.07c	SPBC16A3.14	SPCC364.04c	SPCC132.02	SPCC18.20
SPBC2D10.15c	SPBC16D10.08c	SPBC16A3.13	SPCC970.12	SPCC338.11c	SPCC18.15
SPCC290.04
SPCC1739.06c
SPCC1739.15
SPCPB1C11.02
SPCC576.15c
SPCC576.17c
SPCC126.01c
SPCC126.02c
SPCC126.10
SPCC126.12
SPCC1620.05
SPCC1620.06c
SPCC1919.05
SPCC1919.08c
SPCC1919.13c
SPCC1919.14c
SPCC790.03
SPCC1840.12
SPCC965.06
SPCC965.08c
SPCC965.13
SPCC1494.05c
SPCC70.12c
SPCC70.05c
SPCC1827.08c
SPCC1827.07c
SPCC569.06
SPCC569.03
