# Supplementary material for: Bases of antisense lncRNA-associated regulation of gene expression in fission yeast
Source: PLoS Genet. 2018 Jul 5;14(7):e1007465. doi: 10.1371/journal.pgen.1007465 (PMC6049938; doi:10.1371/journal.pgen.1007465)
Supplement: S4 Table — (XLSX) [file pgen.1007465.s011.xlsx]

## Sheet: S4 Table - class 4
SPAC212.11	SPAC13G6.03	SPAC630.15	SPAC2F7.05c	SPAPJ696.02	SPAC1687.13c
SPAC212.08c	SPAC13G6.04	SPAC630.09c	SPAC2F7.07c	SPAC22G7.01c	SPAC1687.23c
SPAC212.12	SPAC13G6.06c	SPAC630.10	SPAC2F7.08c	SPAC22G7.04	SPAC1687.16c
SPAC212.06c	SPAC13G6.07c	SPAC630.11	SPAC2F7.09c	SPAC22G7.07c	SPAC1687.17c
SPAC212.04c	SPAC13G6.10c	SPAC630.12	SPAC2F7.10	SPAC22G7.08	SPAC1687.18c
SPAC212.03	SPAC13G6.11c	SPAC630.14c	SPAC2F7.16c	SPAC22G7.09c	SPAC1687.19c
SPAC212.02	SPAC13G6.13	SPAC1751.01c	SPAC2F7.17	SPAC22G7.10	SPAC1687.20c
SPAC212.01c	SPAC13G6.15c	SPAC1751.02c	SPAC13A11.01c	SPAC22G7.11c	SPAC1687.21
SPAC977.01	SPAC24B11.05	SPAC1751.03	SPAC13A11.02c	SPAC4G8.02c	SPAC1687.22c
SPAC977.18	SPAC24B11.08c	SPAC31A2.02	SPAC13A11.03	SPAC4G8.04	SPAC222.03c
SPAC977.02	SPAC24B11.09	SPAC31A2.03	SPAC13A11.04c	SPAC4G8.05	SPAC222.19
SPAC977.04	SPAC24B11.10c	SPAC31A2.04c	SPAC13A11.05	SPAC4G8.08	SPAC222.05c
SPAC977.05c	SPAC24B11.11c	SPAC31A2.06	SPAC3H8.02	SPAC4G8.10	SPAC222.08c
SPAC977.06	SPAC24B11.12c	SPAC31A2.08	SPAC3H8.03	SPAC4G8.12c	SPAC222.10c
SPAC977.07c	SPAC24B11.14	SPAC31A2.10	SPAC3H8.04	SPAC16C9.03	SPAC222.12c
SPAC977.08	SPAC806.03c	SPAC31A2.12	SPAC3H8.05c	SPAC16C9.04c	SPAC222.14c
SPAC977.09c	SPAC806.11	SPAC31A2.13c	SPAC3H8.06	SPAC16C9.05	SPAC222.15
SPAC977.10	SPAC806.04c	SPAC31A2.14	SPAC3H8.07c	SPAC16C9.06c	SPAC821.03c
SPAC977.12	SPAC806.06c	SPAC31A2.15c	SPAC3H8.08c	SPAC2G11.03c	SPAC821.04c
SPAC977.15	SPAC1639.01c	SPAC31A2.16	SPAC3H8.10	SPAC2G11.05c	SPAC821.05
SPAC977.16c	SPAC1639.02c	SPAC13C5.01c	SPAC1F3.01	SPAC2G11.07c	SPAC821.10c
SPAPJ695.02	SPAC1F5.10	SPAC13C5.03	SPAC1F3.02c	SPAC2G11.09	SPAC821.12
SPAC1F8.01	SPAC1F5.08c	SPAC13C5.05c	SPAC1F3.03	SPAC2G11.13	SPAC821.13c
SPAC1F8.02c	SPAC1F5.05c	SPAC13C5.06c	SPAC1F3.05	SPAC2G11.15c	SPAC139.01c
SPAC1F8.03c	SPAC1F5.03c	SPAC23E2.01	SPAC1F3.06c	SPAC521.02	SPAC139.02c
SPAC1F8.07c	SPAC1F5.02	SPAC23E2.03c	SPAC1F3.07c	SPAC521.03	SPAC139.03
SPAC11D3.19	SPAC18B11.11	SPAC24H6.13	SPAC1F3.08c	SPAC521.04c	SPAC139.06
SPAC11D3.01c	SPAC18B11.10	SPAC24H6.12c	SPAC1F3.10c	SPAC521.05	SPAC23C4.02
SPAC11D3.02c	SPAC18B11.09c	SPAC24H6.09	SPAC1D4.03c	SPAC23G3.01	SPAC23C4.03
SPAC11D3.03c	SPAC18B11.08c	SPAC24H6.07	SPAC1D4.05c	SPAC23G3.04	SPAC23C4.05c
SPAC11D3.04c	SPAC18B11.07c	SPAC24H6.05	SPAC1D4.04	SPAC23G3.05c	SPAC23C4.06c
SPAC11D3.06	SPAC18B11.05	SPAC24H6.04	SPAC1D4.06c	SPAC23G3.06	SPAC23C4.09c
SPAC11D3.08c	SPAC18B11.04	SPAC24H6.02c	SPAC1D4.08	SPAC23G3.07c	SPAC23C4.10
SPAC11D3.09	SPAC12G12.14c	SPAC24H6.01c	SPAC1D4.10	SPAC23G3.08c	SPAC23C4.11
SPAC11D3.10	SPAC12G12.12	SPAC227.01c	SPAC1D4.11c	SPAC23G3.09	SPAC23C4.12
SPAC11D3.11c	SPAC12G12.11c	SPAC227.04	SPAC1D4.12	SPAC23G3.10c	SPAC23C4.13
SPAC11D3.20	SPAC12G12.10	SPAC227.05	SPAC1D4.14	SPAC23G3.11	SPAC23C4.15
SPAC11D3.14c	SPAC12G12.09	SPAC227.06	SPAC22F3.13	SPAC22H12.01c	SPAC23C4.16c
SPAC11D3.16c	SPAC12G12.17	SPAC227.07c	SPAC22F3.12c	SPAC22H12.02	SPAC23C4.18c
SPAC11D3.17	SPAC12G12.08	SPAC227.08c	SPAC22F3.09c	SPAC22H12.03	SPAC1A6.01c
SPAC11D3.18c	SPAC12G12.07c	SPAC227.09	SPAC22F3.07c	SPAC22H12.04c	SPAC1A6.03c
SPAC5H10.01	SPAC12G12.06c	SPAC227.10	SPAC22F3.05c	SPAC22H12.05c	SPAC1A6.11
SPAC5H10.02c	SPAC12G12.04	SPAC227.11c	SPAC22F3.03c	SPAC1687.01	SPAC1A6.05c
SPAC5H10.03	SPAC12G12.03	SPAC227.13c	SPAC22F3.02	SPAC1687.02	SPAC1A6.09c
SPAC5H10.07	SPAC630.04c	SPAC227.14	SPAC1296.01c	SPAC1687.03c	SPAC1A6.10
SPAC5H10.08c	SPAC630.03	SPAC227.15	SPAC1296.02	SPAC1687.05	SPAC30D11.14c
SPAC5H10.09c	SPAC630.06c	SPAC227.18	SPAC1296.03c	SPAC1687.06c	SPAC30D11.13
SPAC5H10.10	SPAC630.05	SPAC2F7.02c	SPAC1296.04	SPAC1687.07	SPAC30D11.11
SPAC13G6.02c	SPAC630.08c	SPAC2F7.04	SPAC1296.06	SPAC1687.08	SPAC30D11.08c
SPAC30D11.06c	SPAPB17E12.06	SPAC3A12.10	SPAC23H4.07c	SPAC17A5.05c	SPAP14E8.03
SPAC30D11.05	SPAPB17E12.08	SPAC3A12.12	SPAC23H4.04	SPAC17A5.19	SPAP14E8.04
SPAC30D11.02c	SPAPB17E12.10c	SPAC3A12.14	SPAC23H4.03c	SPAC17A5.06	SPAP14E8.05c
SPAC56F8.02	SPAPB17E12.09	SPAC3A12.15	SPAC23H4.02	SPAC17A5.07c	SPAC3H1.02c
SPAC56F8.03	SPAPB17E12.11	SPAC3A12.16c	SPAP27G11.02	SPAC17A5.08	SPAC3H1.04c
SPAC56F8.04c	SPAPB17E12.12c	SPAC3A12.17c	SPAP27G11.03	SPAC17A5.09c	SPAC3H1.05
SPAC56F8.05c	SPAPB17E12.13	SPAC3A12.18	SPAP27G11.05c	SPAC17A5.10	SPAC3H1.06c
SPAC56F8.06c	SPAC1565.01	SPAC9.02c	SPAP27G11.07c	SPAC17A5.12	SPAC3H1.09c
SPAC56F8.07	SPAC1565.02c	SPAC9.04	SPAP27G11.08c	SPAC17A5.13	SPAC3H1.10
SPAC56F8.08	SPAC1565.04c	SPAC9.05	SPAP27G11.11c	SPAC17A5.15c	SPAC3H1.12c
SPAC56F8.10	SPAC1565.07c	SPAC9.08c	SPAP27G11.16	SPAC17A5.16	SPAC3H1.13
SPAC56F8.14c	SPAC1565.08	SPAC9.09	SPAP27G11.12	SPAC1610.04	SPAC3H1.14
SPAC56F8.13	SPAC6F12.02	SPAC9.11	SPAP27G11.13c	SPAC1002.01	SPAC9G1.14
SPAC22A12.01c	SPAC6F12.03c	SPAC9.12c	SPAP27G11.14c	SPAC1002.02	SPAC9G1.04
SPAC22A12.03c	SPAC6F12.04	SPAC5D6.13	SPAP27G11.15	SPAC1002.03c	SPAC9G1.06c
SPAC22A12.04c	SPAC6F12.05c	SPAC5D6.12	SPAC343.01c	SPAC1002.04c	SPAC9G1.07
SPAC22A12.06c	SPAC6F12.06	SPAC5D6.10c	SPAC343.02	SPAC1002.05c	SPAC9G1.09
SPAC22A12.09c	SPAC6F12.07	SPAC5D6.08c	SPAC343.03	SPAC1002.06c	SPAC9G1.10c
SPAC22A12.11	SPAC6F12.08c	SPAC5D6.07c	SPAC343.04c	SPAC1002.07c	SPAC9G1.13c
SPAC22A12.13	SPAC6F12.10c	SPAC5D6.04	SPAC343.05	SPAC1002.08c	SPAC767.01c
SPAC22A12.15c	SPAC6F12.11c	SPAC5D6.02c	SPAC343.06c	SPAC1002.09c	SPAC17H9.01
SPAC22A12.17c	SPAC6F12.12	SPAC57A7.12	SPAC343.08c	SPAC1002.10c	SPAC17H9.02
SPAC22A12.16	SPAC6F12.13c	SPAC57A7.11	SPAC343.07	SPAC1002.11	SPAC17H9.03c
SPAC4C5.01	SPAC6F12.14	SPAC57A7.10c	SPAC343.10	SPAC1002.12c	SPAC17H9.06c
SPAC4C5.02c	SPAC6F12.15c	SPAC57A7.09	SPAC343.13	SPAC1002.13c	SPAC17H9.07
SPAC4C5.03	SPAC6F12.17	SPAC57A7.08	SPAC343.14c	SPAC1002.20	SPAC17H9.08
SPAC10F6.03c	SPAC19E9.01c	SPAC57A7.07c	SPAC343.17c	SPAC1002.15c	SPAC17H9.09c
SPAC10F6.05c	SPAC19E9.02	SPAC57A7.04c	SPAC343.15	SPAC1002.14	SPAC17H9.11
SPAC10F6.06	SPAC19E9.03	SPAC57A7.15c	SPAC343.16	SPAC1002.16c	SPAC17H9.12c
SPAC10F6.08c	SPAC57A10.02	SPAC167.07c	SPAC343.18	SPAC1002.17c	SPAC17H9.13c
SPAC10F6.11c	SPAC57A10.04	SPAC167.05	SPAC343.19	SPAC1002.18	SPAC17H9.14c
SPAC10F6.12c	SPAC57A10.14	SPAC167.06c	SPAC824.02	SPAC1002.19	SPAC17H9.16
SPAC10F6.13c	SPAC57A10.05c	SPAC167.04	SPAC824.08	SPAC1399.05c	SPAC17H9.17c
SPAC10F6.14c	SPAC57A10.07	SPAC167.02	SPAC824.09c	SPAC1399.04c	SPAC17H9.18c
SPAC10F6.16	SPAC57A10.08c	SPAC167.09	SPAC664.02c	SPAC1399.03	SPAC17H9.20
SPAC10F6.17c	SPAC57A10.11c	SPAC167.01	SPAC664.04c	SPAC1399.06	SPAC607.03c
SPAC56E4.02c	SPAC20G8.01	SPAC167.08	SPAC664.05	SPAC1399.01c	SPAC607.05
SPAC56E4.03	SPAC20G8.03	SPAC1705.02	SPAC664.07c	SPAP11E10.02c	SPAC607.07c
SPAC56E4.04c	SPAC20G8.04c	SPAC1705.03c	SPAC664.10	SPAPB1A10.02	SPAC607.08c
SPAC56E4.05	SPAC20G8.06	SPAC23H4.18c	SPAC664.11	SPAPB1A10.03	SPAC607.09c
SPAC56E4.07	SPAC20G8.07c	SPAC23H4.17c	SPAC664.12c	SPAPB1A10.16	SPAC607.10
SPAC1420.01c	SPAC3A12.02	SPAC23H4.16c	SPAC664.13	SPAPB1A10.04c	SPAC732.01
SPAC1420.02c	SPAC3A12.03c	SPAC23H4.14	SPAC664.14	SPAPB1A10.05	SPAC732.02c
SPAC1420.03	SPAC3A12.05c	SPAC23H4.21	SPAC664.15	SPAPB1A10.07c	SPAC3C7.01c
SPAC1420.04c	SPAC3A12.06c	SPAC23H4.13c	SPACUNK12.02c	SPAPB1A10.10c	SPAC3C7.02c
SPAPB17E12.02	SPAC3A12.19	SPAC23H4.12	SPAC105.01c	SPAPB1A10.12c	SPAC3C7.03c
SPAPB17E12.03	SPAC3A12.07	SPAC23H4.11c	SPAC105.02c	SPAPB1A10.14	SPAC3C7.04
SPAPB17E12.04c	SPAC3A12.08	SPAC23H4.10c	SPAC17A5.03	SPAPB1A10.15	SPAC3C7.05c
SPAPB17E12.05	SPAC3A12.09c	SPAC23H4.09	SPAC17A5.04c	SPAC110.03	SPAC3C7.06c
SPAC3C7.07c	SPAC4G9.06c	SPAC1B9.02c	SPAC4A8.11c	SPAPB2B4.04c	SPAC8F11.02c
SPAC3C7.08c	SPAC4G9.09c	SPAC6B12.02c	SPAC4A8.12c	SPAPB2B4.05	SPAC8F11.05c
SPAC3C7.10	SPAC4G9.11c	SPAC6B12.03c	SPAC4A8.13c	SPAPB2B4.07	SPAC8F11.06
SPAC3C7.11c	SPAC4G9.12	SPAC6B12.05c	SPAC4A8.14	SPAC6F6.01	SPAC8F11.07c
SPAC3C7.12	SPAC4G9.13c	SPAC6B12.08	SPAC4A8.15c	SPAC6F6.02c	SPAC8F11.08c
SPAC3C7.13c	SPAC4G9.14	SPAC6B12.19	SPAC4A8.16c	SPAC6F6.05	SPAC8F11.10c
SPAC25A8.03c	SPAC4G9.16c	SPAC6B12.09	SPAC823.02	SPAC6F6.06c	SPACUNK4.19
SPAC25A8.02	SPAC4G9.17c	SPAC6B12.10c	SPAC823.17	SPAC6F6.07c	SPACUNK4.16c
SPAC631.01c	SPAC4G9.19	SPAC6B12.11	SPAC823.06	SPAC6F6.08c	SPACUNK4.15
SPAC20H4.02	SPAC4G9.20c	SPAC6B12.12	SPAC823.07	SPAC6F6.09	SPACUNK4.14
SPAC20H4.03c	SPAC4G9.22	SPAC6B12.13	SPAC823.09c	SPAC6F6.10c	SPACUNK4.12c
SPAC20H4.04	SPAC13G7.01c	SPAC6B12.15	SPAC823.11	SPAC6F6.12	SPACUNK4.10
SPAC20H4.09	SPAC13G7.02c	SPAC6B12.16	SPAC823.13c	SPAC6F6.13c	SPACUNK4.20
SPAC20H4.11c	SPAC13G7.03	SPAC32A11.04c	SPAC823.16c	SPAC6F6.15	SPACUNK4.09
SPAC23C11.02c	SPAC13G7.06	SPAC19A8.15	SPAC7D4.14c	SPAC6F6.16c	SPACUNK4.08
SPAC23C11.07	SPAC13G7.08c	SPAC19A8.14	SPAC7D4.13c	SPAC6F6.17	SPAC513.01c
SPAC23C11.08	SPAC13G7.09c	SPAC19A8.11c	SPAC7D4.12c	SPAC1805.01c	SPAC513.02
SPAC23C11.09	SPAC13G7.11	SPAC19A8.10	SPAC7D4.11c	SPAC1805.02c	SPAC513.04
SPAC23C11.12	SPAC13G7.12c	SPAC19A8.16	SPAC7D4.10	SPAC1805.03c	SPAC2E1P3.02c
SPAC23C11.13c	SPAC13G7.13c	SPAC19A8.07c	SPAC7D4.09c	SPAC1805.05	SPAC2E1P3.03c
SPAC23C11.14	SPAC6C3.03c	SPAC19A8.06	SPAC7D4.15c	SPAC1805.06c	SPAPB2C8.01
SPAC23C11.17	SPAC6C3.04	SPAC19A8.05c	SPAC7D4.08	SPAC1805.07c	SPAPB24D3.01
SPAC13F5.01c	SPAC6C3.06c	SPAC19A8.04	SPAC7D4.07c	SPAC1805.08	SPAPB24D3.02c
SPAC13F5.03c	SPAC6C3.05	SPAC19A8.03	SPAC7D4.06c	SPAC1805.18	SPAPB24D3.03
SPAC13F5.04c	SPAC6C3.08	SPAC19A8.02	SPAC7D4.04	SPAC1805.09c	SPAPB24D3.04c
SPAC13F5.05	SPAC6C3.09	SPAC19A8.01c	SPAC7D4.03c	SPAC1805.10	SPAPB24D3.06c
SPAC1783.01	SPAC17G8.01c	SPAC23H3.02c	SPAC7D4.02c	SPAC1805.11c	SPAPB1A11.05
SPAC1783.03	SPAC17G8.03c	SPAC23H3.03c	SPAC4F8.15	SPAC1805.12c	SPAPB1A11.01
SPAC1783.08c	SPAC17G8.15	SPAC23H3.04	SPAC4F8.13c	SPAC1805.13	SPAPB1A11.02
SPAC1327.01c	SPAC17G8.04c	SPAC23H3.05c	SPAC4F8.12c	SPAC1805.14	SPAPB1A11.03
SPAC18G6.01c	SPAC17G8.05	SPAC23H3.06	SPAC4F8.11	SPAC1805.15c	SPAPB1A11.04c
SPAC18G6.02c	SPAC17G8.06c	SPAC23H3.07c	SPAC4F8.08	SPAC1805.16c	SPAC31G5.01
SPAC18G6.03	SPAC17G8.07	SPAC23H3.09c	SPAC4F8.06	SPAC1805.17	SPAC31G5.02
SPAC18G6.04c	SPAC17G8.09	SPAC23H3.10	SPAC4F8.05c	SPAC1B2.02c	SPAC31G5.03
SPAC18G6.05c	SPAC17G8.10c	SPAC23H3.11c	SPAC4F8.02c	SPAC1B2.03c	SPAC31G5.04
SPAC18G6.06	SPAC17G8.11c	SPAC23H3.12c	SPAC644.04	SPAC1B2.06	SPAC31G5.05c
SPAC18G6.07c	SPAC17G8.14c	SPAC23H3.14	SPAC644.05c	SPAC1B2.05	SPAC31G5.07
SPAC18G6.09c	SPAC22H10.02	SPAC23H3.15c	SPAC644.06c	SPAC3F10.02c	SPAC31G5.09c
SPAC18G6.10	SPAC22H10.03c	SPAC25H1.02	SPAC644.08	SPAC3F10.03	SPAC31G5.12c
SPAC18G6.12c	SPAC22H10.04	SPAC25H1.05	SPAC644.09	SPAC3F10.05c	SPAC31G5.13
SPAC18G6.14c	SPAC22H10.06c	SPAC25H1.06	SPAC644.11c	SPAC3F10.06c	SPAC31G5.17c
SPAC18G6.15	SPAC22H10.13	SPAC25H1.10c	SPAC644.10	SPAC3F10.19	SPAC1786.04
SPAC13D6.02c	SPAC22H10.07	SPAC25H1.07	SPAC644.13c	SPAC3F10.09	SPAC1786.02
SPAC13D6.03c	SPAC22H10.09	SPAC4A8.02c	SPAC644.15	SPAC3F10.10c	SPAC1786.03
SPAC13D6.04c	SPAC22H10.11c	SPAC4A8.04	SPAC644.17c	SPAC3F10.11c	SPAC24C9.02c
SPAC13D6.05	SPAC22H10.12c	SPAC4A8.05c	SPAC644.16	SPAC3F10.12c	SPAC24C9.03
SPAC4G9.04c	SPAC15F9.01c	SPAC4A8.06c	SPAC644.18c	SPAC3F10.15c	SPAC24C9.16c
SPAC4G9.03	SPAC15F9.02	SPAC4A8.08c	SPAPB2B4.02	SPAC3F10.13	SPAC24C9.04
SPAC4G9.05	SPAC15F9.03c	SPAC4A8.09c	SPAPB2B4.03	SPAC3F10.18c	SPAC24C9.05c
SPAC24C9.06c	SPAC6G10.03c	SPAC8E11.05c	SPAC16E8.14c	SPAC15E1.04	SPAC323.03c
SPAC24C9.08	SPAC6G10.04c	SPAC8E11.04c	SPAC16E8.15	SPAC15E1.06	SPAC323.04
SPAC24C9.09	SPAC6G10.05c	SPAC8E11.02c	SPAC16E8.16	SPAC15E1.07c	SPAC323.06c
SPAC24C9.10c	SPAC6G10.08	SPAC959.02	SPAC16E8.17c	SPAC15E1.09	SPAC323.07c
SPAC24C9.11	SPAC6G10.09	SPAC959.03c	SPAC16E8.18c	SPAC15E1.10	SPAC323.08
SPAC24C9.12c	SPAC6G10.11c	SPAC959.10	SPAC1B1.02c	SPAP7G5.02c	SPAC2F3.01
SPAC24C9.14	SPAC6G9.01c	SPAC959.05c	SPAC1B1.03c	SPAP7G5.04c	SPAC2F3.17c
SPAC24C9.15c	SPAC6G9.03c	SPAC959.06c	SPAC17A2.02c	SPAP7G5.05	SPAC2F3.02
SPAC16A10.01	SPAC6G9.04	SPAC959.07	SPAC17A2.03c	SPAP7G5.06	SPAC2F3.04c
SPAC16A10.03c	SPAC6G9.05	SPAC959.08	SPAC17A2.04c	SPAP4C9.02	SPAC2F3.05c
SPAC16A10.02	SPAC6G9.06c	SPAC959.09c	SPAC17A2.06c	SPAC1556.03	SPAC2F3.06c
SPAC16A10.04	SPAC6G9.07c	SPAP32A8.02	SPAC17A2.07c	SPAC1556.04c	SPAC2F3.07c
SPAC16A10.06c	SPAC6G9.08	SPAP32A8.03c	SPAC17A2.14	SPAC1556.07	SPAC2F3.18c
SPAC16A10.08c	SPAC6G9.09c	SPAC3H5.12c	SPAC17G6.03	SPAC1556.08c	SPAC2F3.10
SPAC589.04	SPAC6G9.11	SPAC3H5.11	SPAC17G6.04c	SPAC1F12.02c	SPAC2F3.13c
SPAC589.06c	SPAC6G9.13c	SPAC3H5.10	SPAC17G6.05c	SPAC1F12.04c	SPAC2F3.12c
SPAC589.07c	SPAC6G9.14	SPAC3H5.09c	SPAC17G6.06	SPAC1F12.05	SPAC2F3.16
SPAC589.09	SPAC6G9.15c	SPAC3H5.08c	SPAC17G6.08	SPAC1F12.06c	SPAC11G7.02
SPAC589.08c	SPAC6G9.16c	SPAC3H5.07	SPAC17G6.09	SPAC1F12.07	SPAC11G7.03
SPAC589.10c	SPAC652.01	SPAC3H5.06c	SPAC17G6.11c	SPAC1F12.09	SPAC11G7.04
SPAC589.11	SPAPB1E7.02c	SPAC3H5.05c	SPAC17G6.12	SPAC1F12.10c	SPAC11G7.06c
SPAC589.12	SPAPB1E7.08c	SPAC3A11.14c	SPAC17G6.14c	SPAC4H3.01	SPAPB15E9.03c
SPAC688.04c	SPAPB1E7.09	SPAC3A11.10c	SPAC17G6.17	SPAC4H3.17	SPAC27E2.01
SPAC688.07c	SPAPB1E7.11c	SPAC3A11.09	SPAC1142.02c	SPAC4H3.02c	SPAC27E2.03c
SPAC688.08	SPAPB1E7.10	SPAC3A11.07	SPAC1142.03c	SPAC4H3.04c	SPAC27E2.11c
SPAC688.09	SPAPB1E7.12	SPAC3A11.06	SPAC1142.06	SPAC4H3.05	SPAC27E2.04c
SPAC688.11	SPAPB1E7.14	SPAC3A11.05c	SPAC1142.07c	SPAC4H3.06	SPAC27E2.12
SPAC688.12c	SPAC2E1P5.01c	SPAC3A11.04	SPAC1142.08	SPAC4H3.07c	SPAC27E2.14
SPAC688.13	SPAC2E1P5.03	SPAC3A11.02	SPAC8C9.03	SPAC4H3.09	SPAC27E2.05
SPAC3G9.15c	SPAC2E1P5.04c	SPAC328.01c	SPAC8C9.05	SPAC4H3.10c	SPAC27E2.06c
SPAC3G9.14	SPAC2E1P5.05	SPAC328.02	SPAC8C9.08	SPAC4H3.14c	SPAC27E2.07
SPAC3G9.13c	SPAC26A3.01	SPAC328.05	SPAC8C9.09c	SPAC1071.01c	SPAC27E2.08
SPAC3G9.11c	SPAC26A3.03c	SPAC328.06	SPAC8C9.10c	SPAC1071.02	SPAC27E2.09
SPAC3G9.17	SPAC26A3.04	SPAC328.07c	SPAC8C9.11	SPAC1071.04c	SPAC27E2.10c
SPAC3G9.10c	SPAC26A3.05	SPAC328.08c	SPAC8C9.19	SPAC1071.05	SPAPJ698.02c
SPAC3G9.09c	SPAC26A3.06	SPAC328.09	SPAC8C9.12c	SPAC1071.06	SPAPJ698.03c
SPAC3G9.08	SPAC26A3.07c	SPAC328.10c	SPAC8C9.15c	SPAC1071.07c	SPAC19G12.02c
SPAC3G9.07c	SPAC26A3.08	SPAC16E8.01	SPAC8C9.16c	SPAC1071.10c	SPAC19G12.03
SPAC3G9.06	SPAC26A3.09c	SPAC16E8.02	SPAC15A10.01	SPAC1071.12c	SPAC19G12.08
SPAC3G9.03	SPAC26A3.10	SPAC16E8.03	SPAC8C9.17c	SPAC926.02	SPAC19G12.09
SPAC1486.01	SPAC26A3.11	SPAC16E8.04c	SPAC15A10.03c	SPAC926.10	SPAC19G12.10c
SPAC1486.02c	SPAC26A3.13c	SPAC16E8.07c	SPAC15A10.06	SPAC926.03	SPAC19G12.17
SPAC1486.03c	SPAC26A3.14c	SPAC16E8.08	SPAC15A10.07	SPAC926.04c	SPAC19G12.11
SPAC1486.05	SPAC26A3.15c	SPAC16E8.09	SPAC15A10.08	SPAC926.05c	SPAC19G12.12
SPAC1486.06	SPAC26A3.16	SPAC16E8.10c	SPAC15A10.09c	SPAC926.06c	SPAC19G12.13c
SPAC1486.07c	SPAC8E11.12	SPAC16E8.11c	SPAC15A10.11	SPAC926.07c	SPAC19G12.14
SPAC1486.08	SPAC8E11.08c	SPAC16E8.18	SPAC15A10.12c	SPAC926.09c	SPAC19G12.15c
SPAC1486.10	SPAC8E11.07c	SPAC16E8.12c	SPAC15E1.02c	SPAC323.01c	SPAC23A1.03
SPAC6G10.02c	SPAC8E11.06	SPAC16E8.13	SPAC15E1.03	SPAC323.02c	SPAC23A1.04c
SPAC23A1.05	SPAC21E11.07	SPAC29E6.06c	SPAC12B10.09	SPAC1782.08c	SPAPB8E5.08
SPAC23A1.08c	SPAC2C4.03c	SPAC29E6.09	SPAC12B10.10	SPAC1782.10c	SPAC1B3.01c
SPAC23A1.09	SPAC2C4.04c	SPAC16.01	SPAC12B10.12c	SPAC1782.12c	SPAC1B3.02c
SPAC23A1.10	SPAC2C4.05	SPAC16.02c	SPAC12B10.14c	SPAC1782.11	SPAC1B3.05
SPAC23A1.11	SPAC2C4.07c	SPAC16.03c	SPAC12B10.16c	SPAC11H11.02c	SPAC1B3.07c
SPAC23A1.12c	SPAC2C4.08	SPAC16.05c	SPAC1093.07	SPAC11H11.01	SPAC1B3.08
SPAC23A1.20	SPAC2C4.09	SPAC9E9.02	SPAC1093.02	SPAC11H11.03c	SPAC1B3.21
SPAC23A1.14c	SPAC2C4.10c	SPAC9E9.01	SPAC1093.03	SPAC11H11.04	SPAC1B3.09c
SPAC23A1.15c	SPAC2C4.12c	SPAC9E9.17c	SPAC1093.04c	SPAC11H11.06	SPAC1B3.10c
SPAC23A1.16c	SPAC2C4.13	SPAC9E9.03	SPAC30C2.02	SPAC22F8.02c	SPAC1B3.20
SPAC23A1.17	SPAC2C4.14c	SPAC9E9.04	SPAC30C2.04	SPAC22F8.03c	SPAC1B3.12c
SPAC23A1.18c	SPAC2C4.15c	SPAC9E9.05	SPAC30C2.05	SPAC22F8.04	SPAC1B3.13
SPAC26H5.02c	SPAC2C4.16c	SPAC9E9.07c	SPAC30C2.06c	SPAC22F8.06	SPAC1B3.14
SPAC26H5.03	SPAC2C4.17c	SPAC9E9.12c	SPAC30C2.07	SPAC22F8.08	SPAC1B3.17
SPAC26H5.07c	SPAC25G10.01	SPAC9E9.13	SPAC30C2.08	SPAC20G4.01	SPAC1B3.18c
SPAC26H5.08c	SPAC25G10.02	SPAC9E9.15	SPAC1635.01	SPAC20G4.03c	SPAC1952.01
SPAC26H5.11	SPAC25G10.03	SPAC17C9.15c	SPAC144.04c	SPAC20G4.06c	SPAC1952.02
SPAC26H5.12	SPAC25G10.05c	SPAC17C9.14	SPAC144.07c	SPAC20G4.09	SPAC1952.03
SPAC26H5.13c	SPAC25G10.06	SPAC17C9.12	SPAC144.08	SPAC20G4.07c	SPAC1952.04c
SPAC25B8.01	SPAC25G10.08	SPAC17C9.11c	SPAC144.10c	SPAC20G4.08	SPAC1952.05
SPAC25B8.02	SPAC25G10.09c	SPAC17C9.10	SPAC144.11	SPAC4F10.02	SPAC1952.06c
SPAC25B8.03	SPAC27F1.02c	SPAC17C9.08	SPAC144.12	SPAC4F10.03c	SPAC1952.08c
SPAC25B8.04c	SPAC27F1.03c	SPAC17C9.07	SPAC144.14	SPAC4F10.04	SPAC1952.07
SPAC25B8.05	SPAC27F1.05c	SPAC17C9.06	SPAC144.15c	SPAC4F10.07c	SPAC1952.09c
SPAC25B8.06c	SPAC27F1.10	SPAC17C9.03	SPAC144.17c	SPAC4F10.09c	SPAC1952.10c
SPAC25B8.07c	SPAC27F1.06c	SPAC17C9.02c	SPAC144.18	SPAC4F10.10c	SPAC1952.11c
SPAC25B8.20	SPAC27F1.07	SPAC17C9.01c	SPAC1834.02	SPAC4F10.11	SPAC1952.12c
SPAC25B8.08	SPAC27F1.08	SPAC1851.02	SPAC1834.03c	SPAC4F10.12	SPAC1952.13
SPAC25B8.10	SPAC27F1.09c	SPAC1851.04c	SPAC1834.04	SPAC4F10.15c	SPAC1952.14c
SPAC25B8.11	SPAC23D3.02	SPAC27D7.03c	SPAC1834.05	SPAC4F10.16c	SPAC1952.15c
SPAC25B8.13c	SPAC23D3.03c	SPAC27D7.04	SPAC1834.06c	SPAC4F10.17	SPAC890.02c
SPAC25B8.15c	SPAC23D3.04c	SPAC27D7.05c	SPAC1834.09	SPAC4F10.18	SPAC890.03
SPAC25B8.16	SPAC23D3.06c	SPAC27D7.06	SPAC1834.10c	SPAC4F10.19c	SPAC890.06
SPAC25B8.17	SPAC23D3.07	SPAC27D7.09c	SPAC17D4.01	SPAC4F10.20	SPAC890.08
SPAC25B8.19c	SPAC23D3.09	SPAC27D7.11c	SPAC17D4.02	SPAC4F10.22	SPAC22E12.01
SPAC683.03	SPAC23D3.08	SPAC637.03	SPAC17D4.03c	SPAC19B12.02c	SPAC22E12.02
SPAC694.02	SPAC23D3.16	SPAC637.04	SPAC17D4.04	SPAC19B12.03	SPAC22E12.03c
SPAC694.03	SPAC23D3.13c	SPAC637.05c	SPAC458.03	SPAC19B12.04	SPAC22E12.05c
SPAC694.05c	SPAC23D3.14c	SPAC637.06	SPAC458.04c	SPAC19B12.06c	SPAC22E12.06c
SPAC1F7.03	SPAC1527.01	SPAC637.07	SPAC458.05	SPAC19B12.07c	SPAC22E12.08
SPAC1F7.14c	SPAC1527.02	SPAC637.11	SPAC458.07	SPAC19B12.08	SPAC22E12.09c
SPAC1F7.04	SPAC1527.03	SPAC637.13c	SPAPYUG7.02c	SPAC19B12.09	SPAC22E12.10c
SPAC1F7.07c	SPAC30.01c	SPAC31F12.01	SPAPYUG7.05	SPAC19B12.12c	SPAC22E12.11c
SPAC1F7.10	SPAC30.02c	SPAC12B10.01c	SPAPYUG7.06	SPAC19B12.13	SPAC22E12.14c
SPAC1F7.11c	SPAC30.04c	SPAC12B10.02c	SPAC1782.01	SPAPB8E5.02c	SPAC22E12.16c
SPAC1F7.12	SPAC29E6.02	SPAC12B10.03	SPAC1782.02c	SPAPB8E5.04c	SPAC22E12.17c
SPAC21E11.04	SPAC29E6.03c	SPAC12B10.04	SPAC1782.04	SPAPB8E5.05	SPAC22E12.18
SPAC21E11.05c	SPAC29E6.05c	SPAC12B10.07	SPAC1782.05	SPAPB8E5.06c	SPAC22E12.19
SPAC21E11.06	SPAC29E6.04	SPAC12B10.08c	SPAC1782.07	SPAPB8E5.07c	SPAC1006.01
SPAC1006.02	SPAC14C4.02c	SPAC29B12.04	SPBPB21E7.05	SPBC800.13	SPBC428.11
SPAC1006.05c	SPAC14C4.04	SPAC29B12.06c	SPBPB21E7.07	SPBC1773.01	SPBC428.12c
SPAC1006.06	SPAC14C4.05c	SPAC29B12.10c	SPBPB10D8.01	SPBC1773.05c	SPBC428.13c
SPAC1006.07	SPAC14C4.06c	SPAC1039.03	SPBPB10D8.05c	SPBC1773.06c	SPBC428.16c
SPAC1006.09	SPAC14C4.07	SPAC1039.04	SPBPB10D8.06c	SPBC1773.07c	SPBC428.19c
SPAC1250.03	SPAC14C4.10c	SPAC1039.05c	SPBPB10D8.07c	SPBC1773.09c	SPBC902.03
SPAC1250.07	SPAC14C4.12c	SPAC1039.06	SPBC359.01	SPBC1773.10c	SPBC902.05c
SPAC1250.01	SPAC14C4.14	SPAC1039.07c	SPBC359.02	SPBC1773.11c	SPBC1685.02c
SPAC29A4.20	SPAPJ760.02c	SPAC1039.10	SPBC1683.03c	SPBC1773.13	SPBC1685.03
SPAC29A4.19c	SPAC11E3.02c	SPAC922.03	SPBC1683.04	SPBC1773.14	SPBC1685.16
SPAC29A4.18	SPAC11E3.03	SPAC922.04	SPBC1683.05	SPBC1773.16c	SPBC1685.06
SPAC29A4.17c	SPAC11E3.04c	SPAC922.09	SPBC1683.07	SPBC1773.17c	SPBC1685.07c
SPAC29A4.16	SPAC11E3.05	SPAC922.05c	SPBC1683.06c	SPBC1271.15c	SPBC1685.09
SPAC29A4.15	SPAC11E3.06	SPAC922.06	SPBC1683.09c	SPBC1271.13	SPBC1685.10
SPAC29A4.14c	SPAC11E3.07	SPAC922.07c	SPBC1683.11c	SPBC1271.12	SPBC1685.15c
SPAC29A4.13	SPAC11E3.08c	SPAC869.07c	SPBC1683.12	SPBC1271.11	SPBC649.02
SPAC29A4.11	SPAC11E3.10	SPAC869.06c	SPBC1683.13c	SPBC1271.09	SPBC649.04
SPAC29A4.22	SPAC11E3.11c	SPAC869.04	SPBC1198.03c	SPBC1271.07c	SPBC354.01
SPAC29A4.12c	SPAC11E3.14	SPAC869.03c	SPBC1198.05	SPBC1271.06c	SPBC354.02c
SPAC29A4.10	SPAC11E3.15	SPAC869.01	SPBC1198.07c	SPBC1271.04c	SPBC354.05c
SPAC29A4.09	SPAP8A3.03	SPAC186.01	SPBC1198.08	SPBC1271.03c	SPBC354.06
SPAC29A4.08c	SPAP8A3.04c	SPAC186.02c	SPBC1198.10c	SPBC1271.02	SPBC354.07c
SPAC29A4.07	SPAP8A3.06	SPAC186.03	SPBC1198.09	SPBC106.02c	SPBC354.09c
SPAC29A4.06c	SPAP8A3.08	SPAC186.05c	SPBC1198.11c	SPBC106.03	SPBC354.10
SPAC29A4.23	SPAP8A3.09c	SPAC186.06	SPBC1198.13c	SPBC106.05c	SPBC354.12
SPAC29A4.04c	SPAP8A3.11c	SPAC186.08c	SPBC1198.12	SPBC106.06	SPBC354.13
SPAC29A4.03c	SPAP8A3.12c	SPAC750.01	SPBC660.06	SPBC106.07c	SPBC354.14c
SPAC29A4.02c	SPAP8A3.14c	SPAC750.02c	SPBC660.07	SPBC106.10	SPBC1706.01
SPAC26F1.14c	SPAC4D7.01c	SPAC750.04c	SPBC660.09	SPBC106.11c	SPBC1706.03
SPAC26F1.12c	SPAC4D7.02c	SPAC750.05c	SPBC660.12c	SPBC106.12c	SPBC839.02
SPAC26F1.11	SPAC4D7.15	SPAC750.06c	SPBC660.13c	SPBC106.13	SPBC839.04
SPAC26F1.09	SPAC4D7.03	SPAC750.07c	SPBC660.14	SPBC106.15	SPBC839.20
SPAC26F1.08c	SPAC4D7.04c	SPAC750.08c	SPBC660.16	SPBC106.16	SPBC839.05c
SPAC26F1.07	SPAC4D7.05	SPBC1348.15	SPBC660.17c	SPBC106.17c	SPBC839.08c
SPAC26F1.06	SPAC4D7.07c	SPBC1348.01	SPBC31E1.02c	SPBC106.18	SPBC839.09c
SPAC26F1.05	SPAC4D7.08c	SPBC1348.02	SPBC31E1.03	SPBC106.20	SPBC839.10
SPAC26F1.04c	SPAC4D7.09	SPBC1348.03	SPBC31E1.04	SPBC582.03	SPBC839.11c
SPAC26F1.03	SPAC4D7.10c	SPBC1348.05	SPBC31E1.05	SPBC582.05c	SPBC839.12
SPAC26F1.02	SPAC4D7.11	SPBC1348.06c	SPBC800.02	SPBC582.07c	SPBC839.13c
SPAPJ691.02	SPAC4D7.14	SPBC1348.07	SPBC800.03	SPBC582.08	SPBC839.14c
SPAPJ691.03	SPAC4D7.12c	SPBC1348.08c	SPBC800.04c	SPBC582.09	SPBC839.15c
SPAC13D1.01c	SPAC3G6.02	SPBC1348.09	SPBC800.05c	SPBC582.10c	SPBC839.16
SPAC19D5.09c	SPAC3G6.03c	SPBC1348.10c	SPBC800.07c	SPBC428.02c	SPBC839.17c
SPAC19D5.02c	SPAC3G6.06c	SPBC1348.12	SPBC800.08	SPBC428.03c	SPBC115.03
SPAC19D5.03	SPAC3G6.07	SPBPB8B6.02c	SPBC800.09	SPBC428.04	SPBC947.15c
SPAC19D5.04	SPAC3G6.09c	SPBPB8B6.03	SPBC800.14c	SPBC428.05c	SPBC947.14c
SPAC19D5.11c	SPAC3G6.10c	SPBPB8B6.05c	SPBC800.10c	SPBC428.06c	SPBC947.11c
SPAC19D5.06c	SPAC29B12.01	SPBPB8B6.06c	SPBC800.11	SPBC428.07	SPBC947.10
SPAC19D5.10c	SPAC29B12.03	SPBPB21E7.11	SPBC800.12c	SPBC428.10	SPBC947.09
SPBC947.08c	SPBC36.08c	SPBC337.14	SPBC725.03	SPBC8D2.03c	SPBC83.04
SPBC947.07	SPBC36.09	SPBC337.16	SPBC725.04	SPBC8D2.04	SPBC83.05
SPBC947.06c	SPBC36.11	SPBC1734.01c	SPBC725.05c	SPBC8D2.05c	SPBC83.06c
SPBC947.05c	SPBC713.02c	SPBC1734.02c	SPBC725.07	SPBC8D2.06	SPBC83.08
SPBC947.02	SPBC713.03	SPBC1734.04	SPBC725.08	SPBC8D2.07c	SPBC83.10
SPBC947.01	SPBC713.05	SPBC1734.05c	SPBC725.09c	SPBC8D2.10c	SPBC83.11
SPBPJ4664.01	SPBC713.06	SPBC1734.06	SPBC725.10	SPBC8D2.11	SPBC83.13
SPBPJ4664.02	SPBC713.08	SPBC1734.08	SPBC725.11c	SPBC8D2.23	SPBC83.14c
SPBPJ4664.04	SPBC713.10	SPBC1734.10c	SPBC725.12	SPBC8D2.15	SPBC83.16c
SPBPJ4664.05	SPBC713.13	SPBC1734.11	SPBC725.14	SPBC8D2.17	SPBC83.19c
SPBPJ4664.06	SPBC713.12	SPBC1734.12c	SPBC725.15	SPBC8D2.18c	SPBC83.17
SPBC119.01	SPBC216.03	SPBC1734.13	SPBC725.16	SPBC8D2.20c	SPBC83.18c
SPBC119.02	SPBC216.04c	SPBC1734.14c	SPBC651.05c	SPBC8D2.19	SPBC29B5.02c
SPBC119.04	SPBC646.04	SPBC1734.16c	SPBC651.06	SPBC17A3.01c	SPBC29B5.03c
SPBC119.05c	SPBC646.05c	SPBC1709.02c	SPBC651.07	SPBC17A3.02	SPBC29B5.04c
SPBC119.09c	SPBC646.07c	SPBC1709.03	SPBC651.08c	SPBC17A3.03c	SPBC27.03
SPBC119.10	SPBC646.08c	SPBC1709.05	SPBC651.09c	SPBC17A3.04c	SPBC27.05
SPBC119.11c	SPBC646.09c	SPBC1709.07	SPBC651.10	SPBC17A3.07	SPBC27.06c
SPBC119.18	SPBC646.10c	SPBC1709.20	SPBC651.12c	SPBC17A3.08	SPBC28F2.02
SPBC119.16c	SPBC646.11	SPBC1709.08	SPBC31A8.01c	SPBC17A3.09c	SPBC28F2.03
SPBC119.14	SPBC646.13	SPBC1709.10c	SPBC3D6.02	SPBC17A3.10	SPBC28F2.04c
SPBC119.17	SPBC646.15c	SPBC1709.11c	SPBC3D6.03c	SPBC691.02c	SPBC28F2.07
SPBC577.03c	SPBC646.16	SPBC1709.13c	SPBC3D6.15	SPBC691.03c	SPBC28F2.09
SPBC577.04	SPBP35G2.03c	SPBC1709.14	SPBC3D6.05	SPBC691.05c	SPBC28F2.11
SPBC577.05c	SPBP35G2.04c	SPBC1709.18	SPBC3D6.06c	SPBP22H7.03	SPBC28F2.12
SPBC577.06c	SPBP35G2.05c	SPBC409.04c	SPBC3D6.07	SPBP22H7.04	SPBC21B10.12
SPBC577.07	SPBP35G2.07	SPBC409.03	SPBC3D6.08c	SPBP22H7.05c	SPBC21B10.11
SPBC577.08c	SPBP35G2.08c	SPBC409.05	SPBC3D6.09	SPBP22H7.06	SPBC21B10.10
SPBC577.09	SPBP35G2.09	SPBC409.06	SPBC3D6.11c	SPBP22H7.08	SPBC21B10.09
SPBC577.10	SPBP35G2.11c	SPBC409.07c	SPBC3D6.12	SPBC32H8.15	SPBC21B10.14
SPBC577.11	SPBP35G2.12	SPBC409.08	SPBC3D6.13c	SPBC32H8.03	SPBC21B10.06c
SPBC577.12	SPBP35G2.13c	SPBC409.10	SPBC3D6.16	SPBC32H8.07	SPBC21B10.05c
SPBC577.13	SPBP35G2.14	SPBC409.12c	SPBC30B4.01c	SPBC32H8.08c	SPBC21B10.04c
SPBC577.14c	SPBC146.01	SPBC409.23	SPBC30B4.03c	SPBC32H8.09	SPBC21B10.15
SPBC577.15c	SPBC146.03c	SPBC409.13	SPBC30B4.04c	SPBC32H8.10	SPBC21B10.03c
SPBC530.01	SPBC146.04	SPBC409.15	SPBC30B4.05	SPBC32H8.12c	SPBC21B10.02
SPBC530.16	SPBC146.07	SPBC409.16c	SPBC30B4.07c	SPBC32H8.13c	SPBC19C2.05
SPBC530.03c	SPBC146.11c	SPBC409.19c	SPBC27B12.01c	SPBC11B10.01	SPBC19C2.09
SPBC530.04	SPBC146.12	SPBC409.18	SPBC27B12.03c	SPBC11B10.02c	SPBC19C2.10
SPBC530.06c	SPBC146.13c	SPBC409.20c	SPBC27B12.04c	SPBC11B10.03	SPBC19C2.12
SPBC530.07c	SPBC146.14c	SPBC1306.01c	SPBC27B12.05	SPBC11B10.05c	SPBC19C2.13c
SPBC530.08	SPBC337.02c	SPBC1306.02	SPBC27B12.08	SPBC11B10.07c	SPBC19C2.15c
SPBC530.10c	SPBC337.03	SPBC4.02c	SPBC27B12.09c	SPBC11B10.08	SPBC2F12.15c
SPBC530.11c	SPBC337.04	SPBC4.03c	SPBC27B12.10c	SPBC11B10.09	SPBC2F12.13
SPBC530.12c	SPBC337.05c	SPBC4.04c	SPBC27B12.11c	SPBC11B10.10c	SPBC2F12.17
SPBC36.01c	SPBC337.07c	SPBC4.05	SPBC27B12.14	SPBC1215.01	SPBC2F12.11c
SPBC36.04	SPBC337.08c	SPBC4.06	SPBC27B12.12c	SPBC1215.02c	SPBC2F12.10
SPBC36.05c	SPBC337.11	SPBC4.07c	SPBC27B12.13	SPBC83.02c	SPBC2F12.08c
SPBC36.06c	SPBC337.13c	SPBC725.01	SPBC8D2.02c	SPBC83.03c	SPBC2F12.07c
SPBC2F12.04	SPBC16E9.06c	SPBC18E5.07	SPBC21H7.02	SPBC21D10.11c	SPBC25B2.10
SPBC2F12.02c	SPBC16E9.05	SPBC18E5.08	SPBC21H7.03c	SPBC21D10.10	SPBC25B2.11
SPBC1D7.03	SPBC16E9.08	SPBC18E5.14c	SPBC21H7.04	SPBC21D10.09c	SPBC6B1.02
SPBC1D7.01	SPBC16E9.09c	SPBC18E5.09c	SPBC21H7.07c	SPBC21D10.08c	SPBC6B1.08c
SPBC11G11.01	SPBC16E9.11c	SPBC18E5.11c	SPBC16H5.14c	SPBC21D10.06c	SPBC6B1.12c
SPBC11G11.02c	SPBC16E9.13	SPBC18E5.10	SPBC16H5.12c	SPBC12C2.13c	SPBC6B1.09c
SPBC11G11.03	SPBC16E9.14c	SPBC18E5.12c	SPBC16H5.11c	SPBC12C2.12c	SPBC6B1.10
SPBC11G11.04	SPBC16E9.15	SPBC23G7.16	SPBC16H5.07c	SPBC12C2.11	SPBC3E7.01
SPBC11G11.06c	SPBC16E9.18	SPBC23G7.05	SPBC16H5.06	SPBC12C2.10c	SPBC3E7.17
SPBC11G11.07	SPBC1E8.02	SPBC23G7.08c	SPBC16H5.05c	SPBC12C2.09c	SPBC3E7.05c
SPBC18H10.03	SPBC1E8.04	SPBC23G7.17c	SPBC16H5.04	SPBC12C2.08	SPBC3E7.06c
SPBC18H10.04c	SPBC1A4.02c	SPBC23G7.09	SPBC16H5.03c	SPBC12C2.05c	SPBC3E7.07c
SPBC18H10.08c	SPBC1A4.03c	SPBC23G7.14	SPBC16H5.02	SPBC12C2.04	SPBC3E7.09
SPBC18H10.09	SPBC1A4.04	SPBC23G7.15c	SPBC12D12.01	SPBC12C2.14c	SPBC3E7.10
SPBC18H10.12c	SPBC1A4.05	SPBC1711.01c	SPBC12D12.03	SPBC12C2.03c	SPBC3E7.14
SPBC18H10.13	SPBC1A4.07c	SPBC1711.02	SPBC12D12.05c	SPBC12C2.02c	SPBC3E7.16c
SPBC18H10.14	SPBC1A4.08c	SPBC1711.03	SPBC12D12.06	SPBC12C2.01c	SPBC4F6.04
SPBC18H10.18c	SPBC1A4.11c	SPBC1711.04	SPBC12D12.08c	SPBC17F3.02	SPBC4F6.05c
SPBC18H10.19	SPBC1A4.09	SPBC1711.06	SPBC24C6.02	SPBC17F3.01c	SPBC4F6.06
SPBC9B6.02c	SPBP23A10.03c	SPBC1711.18	SPBC24C6.04	SPBC557.02c	SPBC4F6.07c
SPBC9B6.03	SPBP23A10.02	SPBC1711.08	SPBC24C6.05	SPBC557.03c	SPBC4F6.09
SPBC9B6.04c	SPBP23A10.05	SPBC1711.09c	SPBC24C6.06	SPBC557.04	SPBC4F6.12
SPBC9B6.05c	SPBP23A10.17	SPBC1711.10c	SPBC24C6.07	SPBC365.02c	SPBC4F6.13c
SPBC9B6.06	SPBP23A10.06	SPBC1711.13	SPBC24C6.08c	SPBC365.03c	SPBC4F6.17c
SPBC9B6.08	SPBP23A10.07	SPBC17G9.04c	SPBC24C6.09c	SPBC365.04c	SPBC4F6.18c
SPBC9B6.09c	SPBP23A10.08	SPBC17G9.05	SPBC24C6.13	SPBC365.06	SPBC18A7.02c
SPBC9B6.11c	SPBP23A10.09	SPBC17G9.06c	SPBC24C6.11	SPBC365.07c	SPBC18A7.01
SPBC28E12.01c	SPBP23A10.14c	SPBC17G9.07	SPBC19G7.02	SPBC365.08c	SPBC336.16
SPBC28E12.03	SPBP23A10.15c	SPBC17G9.08c	SPBC19G7.04	SPBC365.11	SPBC336.06c
SPBC3H7.15	SPBP23A10.16	SPBC17G9.09	SPBC19G7.05c	SPBC365.14c	SPBC336.10c
SPBC3H7.14	SPBC29A3.21	SPBC17G9.10	SPBC19G7.07c	SPBC365.16	SPBC336.11
SPBC3H7.13	SPBC29A3.01	SPBC17G9.11c	SPBC19G7.08c	SPBC29A10.02	SPBC336.12c
SPBC3H7.12	SPBC29A3.02c	SPBC17G9.12c	SPBC19G7.09	SPBC29A10.05	SPBC336.15
SPBC3H7.11	SPBC29A3.03c	SPBC1815.01	SPBC19G7.10c	SPBC29A10.06c	SPBC685.02
SPBC3H7.18	SPBC29A3.04	SPBC14C8.01c	SPBC19G7.18c	SPBC29A10.08	SPBC685.03
SPBC3H7.10	SPBC29A3.08	SPBC14C8.02	SPBC19G7.13	SPBC29A10.10c	SPBC685.06
SPBC3H7.04	SPBC29A3.10c	SPBC14C8.03	SPBC19G7.14c	SPBC29A10.12	SPBC685.07c
SPBC3H7.03c	SPBC29A3.11c	SPBC14C8.04	SPBC19G7.15	SPBC29A10.13	SPBC685.08
SPBC3H7.02	SPBC29A3.12	SPBC14C8.05c	SPBC19G7.19	SPBC29A10.17	SPBC685.09
SPBC3H7.01	SPBC29A3.14c	SPBC14C8.06	SPBC19G7.17	SPBC2G5.01	SPBC32F12.01c
SPBP16F5.02	SPBC29A3.15c	SPBC14C8.10	SPBC36B7.03	SPBC2G5.02c	SPBC32F12.02
SPBP16F5.03c	SPBC29A3.16	SPBC14C8.19	SPBC36B7.05c	SPBC2G5.03	SPBC32F12.16
SPBP16F5.04	SPBC29A3.17	SPBC14C8.09c	SPBC36B7.07	SPBC2G5.04c	SPBC32F12.03c
SPBP16F5.07	SPBC29A3.18	SPBC14C8.11c	SPBC36B7.09	SPBC2G5.05	SPBC32F12.04
SPBP16F5.08c	SPBC18E5.01	SPBC14C8.12	SPBP18G5.03	SPBC2G5.06c	SPBC32F12.05c
SPBC16E9.01c	SPBC18E5.02c	SPBC14C8.17c	SPBC1921.01c	SPBC25B2.02c	SPBC32F12.08c
SPBC16E9.02c	SPBC18E5.04	SPBC15C4.02	SPBC1921.03c	SPBC25B2.06c	SPBC32F12.09
SPBC16E9.03c	SPBC18E5.05c	SPBC15C4.04c	SPBC1921.04c	SPBC25B2.07c	SPBC32F12.10
SPBC16E9.19	SPBC18E5.06	SPBC15C4.06c	SPBC1921.06c	SPBC25B2.08	SPBC32F12.11
SPBC32F12.12c	SPBC2D10.04	SPBC4C3.03	SPBC20F10.02c	SPBC2G2.12	SPBP8B7.09c
SPBC19C7.02	SPBC2D10.05	SPBC405.01	SPBC20F10.04c	SPBC2G2.15c	SPBP8B7.10c
SPBC19C7.03	SPBC2D10.06	SPBC405.02c	SPBC20F10.05	SPBC2G2.16	SPBP8B7.11
SPBC19C7.04c	SPBC2D10.07c	SPBC405.03c	SPBC20F10.06	SPBC1718.01	SPBP8B7.12c
SPBC19C7.05	SPBC2D10.10c	SPBC405.04c	SPBC20F10.08c	SPBC1718.03	SPBP8B7.13
SPBC19C7.06	SPBC2D10.12	SPBC405.05	SPBC20F10.09	SPBC1718.04	SPBP8B7.14c
SPBC19C7.09c	SPBC2D10.13	SPBC405.07	SPBC17D11.01	SPBC1718.05	SPBP8B7.21
SPBC19C7.10	SPBC2D10.16	SPBC609.01	SPBC17D11.02c	SPBC1718.06	SPBP8B7.22
SPBC19C7.11	SPBC2D10.20	SPBC609.02	SPBC17D11.05	SPBC1718.07c	SPBP8B7.23
SPBP19A11.01	SPBC15D4.02	SPBC609.03	SPBC17D11.07c	SPBPB7E8.02	SPBP8B7.24c
SPBP19A11.02c	SPBC15D4.03	SPBC609.05	SPBC17D11.08	SPBC1105.02c	SPBP8B7.25
SPBP19A11.03c	SPBC15D4.04	SPBC776.01	SPBC17D1.01	SPBC1105.05	SPBP8B7.28c
SPBP19A11.04c	SPBC15D4.06	SPBC776.02c	SPBC17D1.02	SPBC1105.06	SPBP8B7.29
SPAP19A11.05c	SPBC15D4.07c	SPBC776.03	SPBC17D1.03c	SPBC1105.07c	SPBP8B7.30c
SPBP19A11.07c	SPBC13E7.01	SPBC776.04	SPBC17D1.05	SPBC1105.08	SPBP8B7.31
SPBP4H10.03	SPBC13E7.04	SPBC776.05	SPBC11C11.01	SPBC1105.09	SPBC19F5.01c
SPBP4H10.05c	SPBC13E7.05	SPBC776.06c	SPBC17D1.17	SPBC1105.12	SPBC19F5.03
SPBP4H10.07	SPBC13E7.07	SPBC776.07	SPBC11C11.02	SPBC1105.13c	SPBC19F5.04
SPBP4H10.08	SPBC13E7.09	SPBC776.09	SPBC11C11.03	SPBC1105.15c	SPBC25D12.03c
SPBP4H10.09	SPBC13E7.11	SPBC776.10c	SPBC11C11.04c	SPBC887.22	SPBC25D12.04
SPBP4H10.10	SPBC30D10.17c	SPBC776.11	SPBC11C11.06c	SPBC1105.16c	SPBC25D12.05
SPBP4H10.11c	SPBC30D10.16	SPBC776.12c	SPBC11C11.07	SPBC1105.17	SPBC25D12.06
SPBP4H10.13	SPBC30D10.14	SPBC776.14	SPBC11C11.08	SPBC887.01	SPBC13G1.14c
SPBP4H10.16c	SPBC30D10.13c	SPBC776.15c	SPBC11C11.09c	SPBC887.02	SPBC13G1.01c
SPBP4H10.17c	SPBC30D10.12c	SPBC776.17	SPBC11C11.10	SPBC887.04c	SPBC13G1.02
SPBP4H10.19c	SPBC30D10.11	SPBC21.01	SPBC3B8.10c	SPBC887.05c	SPBC13G1.03c
SPBP4H10.20	SPBC30D10.10c	SPBC21.03c	SPBC3B8.07c	SPBC887.07	SPBC13G1.05
SPBP4H10.21c	SPBC30D10.09c	SPBC21.02	SPBC3B8.06	SPBC887.08	SPBC13G1.06c
SPBC1703.02	SPBC30D10.08	SPBC21.05c	SPBC3B8.10	SPBC887.09c	SPBC13G1.07
SPBC1703.05	SPBC30D10.07c	SPBC21.06c	SPBC3B8.03	SPBC887.10	SPBC13G1.08c
SPBC1703.06	SPBC30D10.06	SPBC21.07c	SPBC3B8.01c	SPBC887.14c	SPBC13G1.11
SPBC1703.07	SPBC30D10.21	SPBC19F8.03c	SPBC13A2.01c	SPBC887.15c	SPBC13G1.16
SPBC1703.08c	SPBC30D10.05c	SPBC19F8.04c	SPBC13A2.02	SPBC887.16	SPBC13G1.12
SPBC1703.09	SPBC30D10.04	SPBC19F8.07	SPBC13A2.03	SPBC887.18c	SPBC13G1.13
SPBC1703.10	SPBC30D10.03c	SPBC19F8.08	SPBC13A2.04c	SPBC887.19	SPBC31F10.02
SPBC1703.11	SPBC30D10.02	SPBC25H2.16c	SPBC4B4.04	SPBC418.01c	SPBC31F10.03
SPBC1703.12	SPBC1778.01c	SPBC25H2.15	SPBC4B4.06	SPBC418.02	SPBC31F10.04c
SPBC1703.13c	SPBC1778.02	SPBC25H2.14	SPBC4B4.09	SPBC16D10.02	SPBC31F10.05
SPBC2A9.02	SPBC1778.03c	SPBC25H2.18	SPBC4B4.10c	SPBC16D10.04c	SPBC31F10.06c
SPBC2A9.04c	SPBC1778.05c	SPBC25H2.12c	SPBC4B4.11	SPBC16D10.09	SPBC31F10.07
SPBC2A9.06c	SPBC1778.04	SPBC25H2.11c	SPBC4B4.12c	SPBC16D10.10	SPBC31F10.08
SPBC2A9.07c	SPBC1778.06c	SPBC25H2.10c	SPBC2G2.02	SPBC16D10.11c	SPBC31F10.10c
SPBC2A9.13	SPBC1778.07	SPBC25H2.09	SPBC2G2.03c	SPBP8B7.01c	SPBC31F10.11c
SPBC2A9.08c	SPBC1778.08c	SPBC25H2.08c	SPBC2G2.04c	SPBP8B7.02	SPBC31F10.13c
SPBC2A9.09	SPBC1778.09	SPBC25H2.07	SPBC2G2.06c	SPBP8B7.03c	SPBC31F10.14c
SPBC2A9.10	SPBC4C3.07	SPBC25H2.06c	SPBC2G2.05	SPBP8B7.05c	SPBC31F10.15c
SPBC2A9.11c	SPBC4C3.06	SPBC25H2.05	SPBC2G2.07c	SPBP8B7.06	SPBC31F10.16
SPBC2A9.12	SPBC4C3.12	SPBC25H2.02	SPBC2G2.10c	SPBP8B7.07c	SPBC31F10.17c
SPBC2D10.03c	SPBC4C3.04c	SPBC20F10.01	SPBC2G2.11	SPBP8B7.08c	SPBC21C3.03
SPBC21C3.04c	SPBC26H8.13c	SPBC1861.09	SPBC543.02c	SPBPB2B2.09c	SPCC320.07c
SPBC21C3.05	SPBC26H8.14c	SPBC14F5.01	SPBC543.04	SPBPB2B2.10c	SPCC320.05
SPBC21C3.06	SPBC26H8.16	SPBC14F5.02	SPBC543.05c	SPBPB2B2.12c	SPCC320.04c
SPBC21C3.09c	SPBC26H8.07c	SPBC14F5.03c	SPBC543.07	SPBPB2B2.14c	SPCC1235.02
SPBC21C3.11	SPBC26H8.08c	SPBC14F5.04c	SPBC543.08	SPBPB2B2.15	SPCC1235.03
SPBC21C3.12c	SPBC26H8.10	SPBC14F5.05c	SPBC543.09	SPBPB2B2.16c	SPCC1235.04c
SPBC21C3.13	SPBC32C12.02	SPBC14F5.06	SPBC543.10	SPBPB2B2.17c	SPCC1235.05c
SPBC21C3.14c	SPBC32C12.03c	SPBC14F5.07	SPBC16C6.14	SPBPB2B2.18	SPCC1235.16
SPBC21C3.15c	SPBC3B9.01	SPBC14F5.09c	SPBC16C6.02c	SPBPB2B2.19c	SPCC1235.06
SPBC21C3.16c	SPBC3B9.04	SPBC14F5.11c	SPBC16C6.03c	SPBCPT2R1.01c	SPCC1235.08c
SPBC21C3.17c	SPBC3B9.05	SPBC14F5.13c	SPBC16C6.04	SPBCPT2R1.02	SPCC1235.09
SPBC21C3.19	SPBC3B9.06c	SPBC3F6.01c	SPBC16C6.05	SPBCPT2R1.03	SPCC1235.10c
SPBC21C3.20c	SPBC3B9.09	SPBC3F6.02c	SPBC16C6.06	SPBCPT2R1.04c	SPCC1235.11
SPBC23E6.01c	SPBC3B9.22c	SPBC3F6.03	SPBC16C6.08c	SPBCPT2R1.08c	SPCC1235.12c
SPBC23E6.03c	SPBC3B9.11c	SPBC3F6.05	SPBC16C6.09	SPCP20C8.01c	SPCC1235.18
SPBC23E6.04c	SPBC3B9.15c	SPBC342.01c	SPBC16C6.11	SPCP20C8.02c	SPCC1235.14
SPBC23E6.05	SPBC3B9.16c	SPBC342.02	SPBC16C6.13c	SPCC1884.02	SPCC1235.15
SPBC23E6.06c	SPBC3B9.17	SPBC342.03	SPBC244.02c	SPCC757.02c	SPCC548.03c
SPBC23E6.10c	SPBC3B9.18c	SPBC342.05	SPBC244.01c	SPCC757.03c	SPCC548.04
SPBC211.01	SPBC3B9.19	SPBC16G5.01	SPBC1539.01c	SPCC757.04	SPCC1529.01
SPBC211.02c	SPBC215.01	SPBC16G5.02c	SPBC1539.03c	SPCC757.05c	SPCC794.01c
SPBC211.03c	SPBC215.03c	SPBC16G5.03	SPBC1539.04	SPCC757.06	SPCC794.03
SPBC211.05	SPBC215.04	SPBC16G5.05c	SPBC1539.05	SPCC757.15	SPCC794.04c
SPBC211.06	SPBC215.08c	SPBC16G5.06	SPBC1539.07c	SPCC757.09c	SPCC794.06
SPBC211.07c	SPBC215.09c	SPBC16G5.09	SPBC1539.08	SPCC757.10	SPCC794.07
SPBC211.08c	SPBC215.11c	SPBC16G5.10	SPBC1539.09c	SPCC757.11c	SPCC794.08
SPBC1604.21c	SPBC215.12	SPBC16G5.11c	SPBC1289.01c	SPCC613.01	SPCC794.09c
SPBC1604.17c	SPBC215.13	SPBC16G5.14c	SPBC1289.02c	SPCC613.02	SPCC794.10
SPBC1604.15	SPBC215.14c	SPBC16G5.15c	SPBC1289.03c	SPCC613.05c	SPCC794.12c
SPBC1604.16c	SPBC215.15	SPBC16G5.16	SPBC1289.04c	SPCC613.06	SPCC553.12c
SPBC1604.14c	SPBC1347.01c	SPBC16G5.18	SPBC1289.05c	SPCC613.07	SPCC553.11c
SPBC1604.13c	SPBC1347.06c	SPBC16G5.19	SPBC1289.06c	SPCC613.08	SPCC553.10
SPBC1604.12	SPBC1347.07	SPBC1652.02	SPBC1289.07c	SPCC613.10	SPCC553.09c
SPBC1604.11	SPBC1347.08c	SPBC16A3.19	SPBC1289.08	SPCC613.12c	SPCC553.06
SPBC1604.10	SPBC1347.10	SPBC16A3.18	SPBC1289.09	SPCC330.02	SPCC553.05c
SPBC1604.09c	SPBC1347.11	SPBC16A3.17c	SPBC1289.10c	SPCC330.03c	SPCC553.04
SPBC1604.08c	SPBC1347.14c	SPBC16A3.16	SPBC1289.11	SPCC330.20	SPCC553.03
SPBC1604.07	SPBC56F2.12	SPBC16A3.15c	SPBC1289.12	SPCC330.05c	SPCC736.02
SPBC1604.06c	SPBC56F2.11	SPBC16A3.12c	SPBC1289.13c	SPCC330.21	SPCC736.03c
SPBC1604.05	SPBC56F2.10c	SPBC16A3.10	SPBC1289.14	SPCC330.10	SPCC736.04c
SPBC1604.02c	SPBC56F2.09c	SPBC16A3.09c	SPBC1289.17	SPCC330.11	SPCC736.05
SPBC1604.01	SPBC56F2.05c	SPBC16A3.08c	SPBC1289.15	SPCC330.12c	SPCC736.06
SPBC1677.02	SPBC56F2.02	SPBC16A3.07c	SPBC1289.16c	SPCC330.14c	SPCC736.08
SPBC1677.03c	SPBC56F2.01	SPBC16A3.06	SPBC8E4.04	SPCC320.13c	SPCC736.09c
SPBC26H8.02c	SPBC56F2.14	SPBC16A3.05c	SPBC8E4.03	SPCC320.12	SPCC736.10c
SPBC26H8.03	SPBC1861.05	SPBC16A3.04	SPBPB2B2.02	SPCC320.11c	SPCC736.11
SPBC26H8.04c	SPBC1861.06c	SPBC16A3.03c	SPBPB2B2.05	SPCC320.10	SPCC736.12c
SPBC26H8.05c	SPBC1861.07	SPBC16A3.02c	SPBPB2B2.06c	SPCC320.09	SPCC736.13
SPBC26H8.06	SPBC1861.08c	SPBC16A3.01	SPBPB2B2.07c	SPCC320.08	SPCC736.14
SPCC736.15	SPCP31B10.03c	SPCC18B5.04	SPCC16A11.09c	SPCC1259.10	SPCC132.03
SPCC594.02c	SPCP31B10.04	SPCC18B5.05c	SPCC16A11.10c	SPCC1259.12c	SPCC132.04c
SPCC594.03	SPCP31B10.08c	SPCC18B5.07c	SPCC16A11.11	SPCC1259.15c	SPCC338.18
SPCC594.04c	SPCC962.01	SPCC18B5.09c	SPCC16A11.17	SPCC1259.13	SPCC338.16
SPCC594.07c	SPCC962.03c	SPCC18B5.10c	SPCC24B10.02c	SPCC1259.14c	SPCC338.15
SPCC1682.02c	SPCC962.06c	SPCC18B5.11c	SPCC24B10.03	SPCC4B3.18	SPCC338.14
SPCC1682.03c	SPCC1672.01	SPCC14G10.01	SPCC24B10.04	SPCC4B3.20	SPCC338.13
SPCC1682.05c	SPCC1672.03c	SPCC14G10.02	SPCC24B10.05	SPCC4B3.17	SPCC338.12
SPCC1682.04	SPCC1672.05c	SPCC14G10.03c	SPCC24B10.06	SPCC4B3.16	SPCC338.10c
SPCC1682.08c	SPCC1672.06c	SPCC14G10.04	SPCC24B10.07	SPCC4B3.13	SPCC338.08
SPCC1682.10	SPCC1672.07	SPCC1020.13c	SPCC24B10.08c	SPCC4B3.12	SPCC338.06c
SPCC1682.11c	SPCC1672.08c	SPCC1020.12c	SPCC24B10.10c	SPCC4B3.11c	SPCC338.05c
SPCC1682.13	SPCC1672.09	SPCC1020.11c	SPCC24B10.11c	SPCC4B3.07	SPCC338.04
SPCC1682.14	SPCC1672.10	SPCC1020.10	SPCC24B10.12	SPCC4B3.06c	SPCC338.03c
SPCC1682.16	SPCC1672.11c	SPCC1020.08	SPCC24B10.14c	SPCC4B3.03c	SPCC338.02
SPCC306.02c	SPCC1183.03c	SPCC1020.07	SPCC24B10.15	SPCC4B3.02c	SPCC1281.01
SPCC306.03c	SPCC1183.04c	SPCC1020.06c	SPCC24B10.16c	SPCC4B3.01	SPCC1281.03c
SPCC306.04c	SPCC1183.05c	SPCC1020.14	SPCC24B10.17	SPCP25A2.03	SPCC1281.04
SPCC306.06c	SPCC1183.06	SPCC1020.04c	SPCC24B10.20	SPCC550.01c	SPCC1281.05
SPCC306.07c	SPCC1183.12	SPCC1020.01c	SPCC24B10.21	SPCC550.04c	SPCC622.21
SPCC306.08c	SPCC1183.07	SPCC1393.03	SPCPB16A4.03c	SPCC550.05	SPCC622.01c
SPCC306.09c	SPCC1183.08c	SPCC1393.04	SPCPB16A4.04c	SPCC550.06c	SPCC622.03c
SPCC306.10	SPCC1183.09c	SPCC1393.05	SPCPB16A4.07	SPCC550.09	SPCC622.04
SPCC4G3.17	SPCC1183.10	SPCC1393.07c	SPCC1795.11	SPCC550.12	SPCC622.07
SPCC4G3.16	SPCC31H12.04c	SPCC1393.08	SPCC1795.10c	SPCC550.14	SPCC622.08c
SPCC4G3.15c	SPCC31H12.05c	SPCC1393.09c	SPCC1795.09	SPCC550.15c	SPCC622.09
SPCC4G3.14	SPCC31H12.06	SPCC1393.14	SPCC1795.08c	SPCC4E9.02	SPCC622.11
SPCC4G3.13c	SPCC31H12.07	SPCC1393.11	SPCC1795.07	SPCC645.02	SPCC622.12c
SPCC4G3.12c	SPCC5E4.03c	SPCC1393.12	SPCC1795.05c	SPCC645.03c	SPCC622.14
SPCC4G3.11	SPCC5E4.04	SPCC1393.13	SPCC1795.04c	SPCC645.04	SPCC622.15c
SPCC4G3.08	SPCC5E4.05c	SPCC2H8.02	SPCC1795.03	SPCC645.05c	SPCC622.16c
SPCC4G3.07c	SPCC5E4.10c	SPCC2H8.04	SPCC1795.02c	SPCC645.06c	SPCC622.17
SPCC4G3.06c	SPCC5E4.07	SPCC2H8.05c	SPCC1795.01c	SPCC645.07	SPCC61.01c
SPCC4G3.05c	SPCC16C4.20c	SPCC63.02c	SPCC895.03c	SPCC645.08c	SPCC622.18
SPCC4G3.04c	SPCC16C4.02c	SPCC63.03	SPCC895.04c	SPCC645.09	SPCC61.02
SPCC4G3.03	SPCC16C4.03	SPCC63.04	SPCC895.05	SPCC645.10	SPCC61.03
SPCC364.06	SPCC16C4.04	SPCC63.06	SPCC895.06	SPCC645.11c	SPCC61.04c
SPCC364.03	SPCC16C4.06c	SPCC63.07	SPCC895.07	SPCC645.13	SPCC61.05
SPCC364.02c	SPCC16C4.05	SPCC63.08c	SPCC895.08c	SPCC645.14c	SPCC11E10.02c
SPCC970.11c	SPCC16C4.09	SPCC63.11	SPCC825.03c	SPCC23B6.04c	SPCC11E10.04
SPCC970.09	SPCC16C4.10	SPCC63.12c	SPCC825.04c	SPCC1322.01	SPCC11E10.05c
SPCC970.08	SPCC16C4.12	SPCC63.13	SPCC1259.01c	SPCC1322.03	SPCC11E10.06c
SPCC970.06	SPCC16C4.13c	SPCC16A11.01	SPCC1259.02c	SPCC1322.04	SPCC11E10.07c
SPCC970.05	SPCC16C4.15	SPCC16A11.02	SPCC1259.03	SPCC1322.05c	SPCC11E10.08
SPCC970.04c	SPCC16C4.16c	SPCC16A11.04	SPCC1259.04	SPCC1322.12c	SPCC188.02
SPCC970.03	SPCC16C4.17	SPCC16A11.05c	SPCC1259.05c	SPCC1322.13	SPCC188.04c
SPCC970.02	SPCC16C4.18c	SPCC16A11.06c	SPCC1259.16	SPCC1322.15	SPCC188.03
SPCC10H11.01	SPCPJ732.01	SPCC16A11.07	SPCC1259.07	SPCC1322.16	SPCC188.06c
SPCC10H11.02	SPCPJ732.03	SPCC16A11.08	SPCC1259.09c	SPCC132.01c	SPCC188.07
SPCC188.08c	SPCC417.03	SPCC297.06c	SPCPB1C11.01	SPCC1919.06c	SPCC569.09
SPCC188.11	SPCC417.07c	SPCC737.02c	SPCPB1C11.03	SPCC1919.07	SPCC569.07
SPCC188.12	SPCC417.08	SPCC737.03c	SPCC576.01c	SPCC1919.09	SPCC569.04
SPCC188.13c	SPCC417.09c	SPCC737.05	SPCC576.02	SPCC1919.10c	SPCC569.02c
SPCC584.11c	SPCC417.10	SPCC737.06c	SPCC576.19c	SPCC1919.12c	SPCC569.01c
SPCC584.15c	SPCC417.11c	SPCC737.07c	SPCC576.03c	SPCC1919.11	SPMIT.01
SPCC584.03c	SPCC417.15	SPCC737.09c	SPCC576.04	SPCC790.02	SPMIT.02
SPCC584.02	SPCC191.01	SPCC74.09	SPCC576.05	SPCC1840.01c	SPMIT.03
SPCC584.04	SPCC191.02c	SPCC74.02c	SPCC576.06c	SPCC1840.02c	SPMIT.04
SPCC584.05	SPCC191.03c	SPCC74.03c	SPCC576.07	SPCC1840.03	SPMIT.05
SPCC1753.01c	SPCC191.04c	SPCC74.04	SPCC576.08c	SPCC1840.04	SPMIT.06
SPCC1753.02c	SPCC191.06	SPCC74.05	SPCC576.09	SPCC1840.05c	SPMIT.07
SPCC1753.03c	SPCC191.07	SPCC74.06	SPCC576.10c	SPCC1840.06	SPMIT.08
SPCC1753.04	SPCC191.10	SPCC18.02	SPCC576.11	SPCC1840.07c	SPMIT.09
SPCC1753.05	SPCC1450.02	SPCC18.03	SPCC576.12c	SPCC1840.08c	SPMIT.10
SPCC162.11c	SPCC1450.03	SPCC18.04	SPCC576.13	SPCC1840.09	SPMIT.11
SPCC162.10	SPCC1450.05c	SPCC18.05c	SPCC576.14	SPCC1840.11
SPCC162.09c	SPCC1450.07c	SPCC18.06c	SPCC126.04c	SPCC965.03
SPCC162.07	SPCC1450.11c	SPCC18.19c	SPCC126.05c	SPCC965.04c
SPCC162.06c	SPCC1450.12	SPCC18.07	SPCC126.06	SPCC965.05c
SPCC162.05	SPCC1450.14c	SPCC18.09c	SPCC126.08c	SPCC965.09
SPCC162.04c	SPCC1442.03	SPCC18.10	SPCC126.09	SPCC965.10
SPCC162.02c	SPCC1442.05c	SPCC18.11c	SPCC126.11c	SPCC965.11c
SPCC13B11.01	SPCC1442.06	SPCC18.13	SPCC126.13c	SPCC965.12
SPCC13B11.03c	SPCC1442.08c	SPCC18.14c	SPCC126.14	SPCC965.14c
SPCC13B11.04c	SPCC1442.09	SPCC18.16c	SPCC126.15c	SPCC1494.01
SPCC777.02	SPCC1442.11c	SPCC18.17c	SPCC1620.01c	SPCC1494.02c
SPCC777.04	SPCC1442.12	SPCC18.18c	SPCC1620.02	SPCC1494.11c
SPCC777.05	SPCC1442.13c	SPCC290.02	SPCC1620.03	SPCC1494.03
SPCC777.06c	SPCC1442.14c	SPCC290.03c	SPCC1620.04c	SPCC1494.04c
SPCC777.07	SPCC1442.15c	SPCC4F11.02	SPCC1620.07c	SPCC1494.08c
SPCC777.09c	SPCC1442.16c	SPCC4F11.03c	SPCC1620.08	SPCC1494.09c
SPCC777.10c	SPCC285.03	SPCC4F11.05	SPCC1620.09c	SPCC1494.10
SPCC777.11	SPCC285.04	SPCC1906.01	SPCC1620.10	SPCC70.02c
SPCC777.12c	SPCC285.06c	SPCC1906.02c	SPCC1620.12c	SPCC70.03c
SPCC777.17c	SPCC285.07c	SPCC1906.03	SPCC1620.11	SPCC70.04c
SPCC663.01c	SPCC285.08	SPCC1906.04	SPCC1620.13	SPCC70.06
SPCC663.17	SPCC285.10c	SPCC1739.01	SPCC830.03	SPCC70.07c
SPCC663.04	SPCC285.11	SPCC1739.02c	SPCC830.04c	SPCC70.08c
SPCC663.18	SPCC285.12	SPCC1739.03	SPCC830.05c	SPCC1827.01c
SPCC663.06c	SPCC1223.01	SPCC1739.05	SPCC830.06	SPCC1827.02c
SPCC663.09c	SPCC1223.03c	SPCC1739.07	SPCC830.07c	SPCC1827.03c
SPCC663.12	SPCC1223.04c	SPCC1739.08c	SPCC830.08c	SPCC1827.06c
SPCC663.13c	SPCC1223.15c	SPCC1739.09c	SPCC830.10	SPCP1E11.02
SPCC663.14c	SPCC1223.07c	SPCC1739.10	SPCC830.11c	SPCP1E11.03
SPCC663.15c	SPCC1223.08c	SPCC1739.11c	SPCC1919.01	SPCP1E11.05c
SPCC1902.02	SPCC1223.11	SPCC1739.12	SPCC1919.02	SPCP1E11.06
SPCC1902.01	SPCC1223.14	SPCC1739.13	SPCC1919.03c	SPCP1E11.07c
SPCC417.02	SPCC297.05	SPCC1739.14	SPCC1919.04	SPCP1E11.10
